# Supplementary material for: Influenza virus segment 5 (+)RNA - secondary structure and new targets for antiviral strategies
Source: Sci Rep. 2017 Nov 8;7:15041. doi: 10.1038/s41598-017-15317-5 (PMC5678188; doi:10.1038/s41598-017-15317-5)
Supplement: Supplementary file 2 — Supplementary Data 1 [file 41598_2017_15317_MOESM2_ESM.xlsx]

## Sheet: Title page
Supplementary Data 1
Influenza virus segment 5 (+)RNA - secondary structure and new targets for antiviral strategies
Marta Soszynska-Jozwiak1, Paula Michalak1, Walter N. Moss2, Ryszard Kierzek1, Julita Kesy1, Elzbieta Kierzek1*
1Institute of Bioorganic Chemistry Polish Academy of Sciences, 61-704 Poznan, Noskowskiego 12/14, Poland
2Roy J. Carver Department of Biophysics, Biochemistry and Molecular Biology, Iowa State University, Ames, IA 50011, United States of America
*Corresponding author: E-mail: elzbieta.kierzek@ibch.poznan.pl, Institute of Bioorganic Chemistry Polish Academy of Sciences, 61-704 Poznan, Noskowskiego 12/14, Poland, Tel.: +4861-853-8503; Fax: +4861-852-0532.

## Sheet: (+)RNA5 in 23C
(+)RNA5 in 23oC
Position	Base	SHAPE reactivity	DMS reactivity	CMCT reactivity	kethoxal reactivity
1	A	-999	-999	-999	-999
2	G	-999	-999	-999	-999
3	C	-999	-999	-999	-999
4	A	-999	-999	-999	-999
5	A	-999	-999	-999	-999
6	A	-999	-999	-999	-999
7	A	-999	-999	-999	-999
8	G	-999	-999	-999	-999
9	C	-999	-999	-999	-999
10	A	-999	-999	-999	-999
11	G	-999	-999	-999	-999
12	G	0.795	0.001	0.144	0.099
13	G	0.382	0.047	0.234	0.131
14	U	0.464	0.238	0.275	0.026
15	A	0.533	0.312	-0.039	0.004
16	G	0.489	0.058	0.138	0.032
17	A	0.445	0.522	-0.049	0.029
18	U	0.696	0.151	0.851	0.209
19	A	0.676	1.106	0.243	0.23
20	A	0.221	1.102	0.055	0.028
21	U	0.122	0.055	0.486	0.177
22	C	0.072	0.074	0.07	0.047
23	A	0.113	0.189	0.127	0.01
24	C	0.122	0.073	0.13	0.144
25	U	0.117	0.025	0.293	0.006
26	C	0.14	0.076	0.105	0.102
27	A	1.181	0.633	0.096	0.135
28	C	0.311	0.163	0.026	0.124
29	C	0.452	0.351	0.116	0.316
30	G	0.613	0.053	0.143	0.442
31	A	0.176	0.256	0.081	0.153
32	G	0.144	0.038	0.197	0.287
33	U	0.111	0.055	0.403	0.179
34	G	0.163	0.162	0.491	0.48
35	A	0.404	0.241	0.106	0.167
36	C	0.121	0.299	0.035	0.229
37	A	0.336	0.474	0.09	0.217
38	U	0.333	0.1	0.703	0.184
39	C	0.223	0.174	0.04	0.309
40	A	0.447	0.676	0.086	0.135
41	A	0.642	0.707	0.057	0.229
42	C	0.309	0.482	0.072	0.216
43	A	0.526	0.594	0.141	0.211
44	U	0.519	0.108	0.822	0.234
45	C	0.329	0.384	0.001	0.287
46	A	1.094	0.666	0.143	0.222
47	U	0.399	0.148	0.405	0.157
48	G	0.147	0.066	0.166	0.262
49	G	0.089	0.024	0.122	0.235
50	C	0.038	0.065	0.063	0.097
51	G	0.266	0.059	0.169	0.166
52	U	0.105	0.076	0.306	0.097
53	C	0.205	0.258	0.079	0.147
54	U	0.15	0.082	0.406	0.132
55	C	0.215	0.182	0.066	0.273
56	A	0.768	0.764	0.009	0.092
57	A	-999	0.416	-0.052	0.053
58	G	1.002	0.419	0.431	0.634
59	G	-999	0.09	0.287	1.588
60	C	0.079	0.094	0.113	0.332
61	A	0.115	0.173	0.09	0.119
62	C	0.177	0.148	0.138	0.167
63	C	0.047	0.072	0.06	0.1
64	A	0.125	0.226	0.033	0.134
65	A	0.212	0.605	0.04	0.191
66	A	0.325	1.126	0.117	0.194
67	C	0.286	0.114	0.002	0.165
68	G	0.841	0.074	0.192	0.896
69	A	0.287	0.241	0.057	0.228
70	U	0.069	0.108	0.476	0.153
71	C	0.173	0.098	0.03	0.113
72	U	0.215	0.082	0.436	0.193
73	U	0.515	0.139	0.739	0.229
74	A	1.941	1.527	0.07	0.219
75	U	0.824	0.175	1.065	0.334
76	G	0.948	0.14	0.35	1.016
77	A	0.54	1.012	0.033	0.246
78	A	0.426	0.801	0.037	0.205
79	C	0.272	0.839	-0.003	0.248
80	A	0.144	0.25	0.06	0.155
81	G	0.058	0.093	0.144	0.335
82	A	0.069	0.194	0.028	0.2
83	U	0.091	0.133	0.41	0.232
84	G	0.354	0.156	0.21	0.434
85	G	0.955	0.133	0.211	1.281
86	A	0.654	0.77	0.013	0.345
87	A	0.63	0.825	0.015	0.212
88	A	0.535	0.771	-0.061	0.162
89	C	0.29	0.404	0.001	0.162
90	U	0.111	0.138	0.552	0.128
91	G	0.031	0.127	0.112	0.145
92	G	0.101	0.045	0.104	0.159
93	U	0.055	0.117	0.339	0.209
94	G	0.107	0.099	0.454	0.493
95	G	0.278	0.147	0.082	0.409
96	G	0.32	0.141	0.073	0.655
97	G	0.243	0.102	0.141	0.518
98	A	0.606	0.525	-0.043	0.156
99	A	0.526	0.501	0.006	0.119
100	C	0.07	0.167	0.025	0.108
101	G	0.041	0.084	0.092	0.189
102	C	0.016	0.118	0.023	0.212
103	C	0.016	0.23	0.171	0.286
104	A	0.2	0.226	0.036	0.108
105	G	0.325	0.133	0.115	0.397
106	A	0.59	0.867	0.012	0.239
107	A	0.26	0.466	0.006	0.196
108	U	0.18	0.247	0.367	0.206
109	G	0.054	0.046	0.189	0.279
110	C	0.053	0.075	-0.012	0.127
111	U	0.16	0.151	0.438	0.162
112	A	0.569	0.769	0.009	0.162
113	C	0.103	0.185	-0.01	0.125
114	U	0.144	0.137	0.326	0.235
115	G	0.395	0.25	0.116	0.358
116	A	1.003	0.735	0.029	0.243
117	G	0.562	0.187	0.114	0.493
118	A	0.213	0.35	0.03	0.216
119	U	0.23	0.054	0.408	0.161
120	C	0.085	0.136	0.287	0.14
121	A	0.057	0.241	-0.045	0.141
122	G	0.131	0.087	0.081	0.363
123	G	0.202	0.18	0.014	0.462
124	G	0.126	0.065	0.105	0.499
125	C	0.034	0.161	0.063	0.237
126	A	0.152	0.233	-0.006	0.11
127	U	0.086	0.137	0.331	0.137
128	C	0.075	0.118	0.025	0.112
129	U	0.033	0.104	0.311	0.111
130	G	0.135	0.116	0.156	0.309
131	U	0.171	0.16	0.437	0.209
132	U	0.1	0.205	0.425	0.253
133	G	0.325	0.108	0.153	0.483
134	G	0.349	0.139	0.128	0.491
135	A	1.003	0.831	0.033	0.272
136	A	0.308	0.571	0.003	0.302
137	G	0.146	0.14	0.145	0.493
138	A	0.228	0.322	0.016	0.172
139	A	0.054	0.476	0.065	0.188
140	U	0.032	0.016	0.458	0.07
141	G	0.875	0.293	0.142	0.439
142	G	0.669	0.02	0.127	0.479
143	U	0.953	0.248	0.938	0.426
144	U	0.751	0.165	0.965	0.3
145	A	0.728	0.791	0.055	0.257
146	G	0.615	0.193	0.25	0.43
147	U	0.505	0.258	0.429	0.429
148	G	0.79	0.087	0.241	0.656
149	G	0.319	0.089	0.103	1.57
150	C	0.053	0.205	0.328	0.314
151	A	0.32	0.286	0.058	0.11
152	U	0.241	0.134	0.424	0.172
153	U	0.308	0.138	0.437	0.239
154	G	0.288	0.119	0.247	0.46
155	G	0.288	0.11	0.23	0.497
156	G	0.497	0.088	-0.008	1.448
157	A	0.38	0.904	0.16	0.318
158	G	0.653	0.114	0.302	0.607
159	G	0.116	0.118	0.166	0.642
160	U	0.099	0.191	0.432	0.403
161	U	0.087	0.087	0.409	0.228
162	C	0.062	0.078	0.026	0.116
163	U	0.061	0.105	0.376	0.144
164	A	0.184	0.639	0.03	0.236
165	C	0.079	0.164	0.098	0.21
166	A	0.335	0.352	0.025	0.144
167	U	0.507	0.164	1.099	0.212
168	A	0.38	0.418	0.066	0.064
169	C	-999	0.341	0.125	0.032
170	A	0.281	0.267	0.029	0.104
171	G	0.148	0.115	0.175	0.444
172	A	0.135	0.328	-0.046	0.214
173	U	0.262	0.16	0.435	0.166
174	G	0.108	0.111	0.209	0.341
175	U	0.288	0.115	0.453	0.134
176	G	1.139	0.088	0.194	0.693
177	C	0.143	0.253	0.1	0.293
178	A	0.513	0.589	-0.078	0.142
179	C	0.081	0.825	0.286	0.105
180	A	0.49	0.524	0.113	0.388
181	G	0.283	0.077	0.067	0.629
182	A	0.626	0.591	-0.019	0.222
183	A	0.281	0.602	0.017	0.126
184	C	0.06	0.154	0.031	0.185
185	U	0.086	0.234	0.482	0.096
186	C	0.191	0.191	0.084	0.178
187	A	0.322	0.681	0.009	0.257
188	A	0.635	0.89	0.018	0.159
189	A	0.357	0.787	0.028	0.235
190	C	0.091	0.145	0.017	0.25
191	U	0.072	0.095	0.449	0.222
192	C	0.241	0.137	0.173	0.188
193	A	0.007	0.412	0.13	0.153
194	G	0.199	0.037	0.219	0.449
195	U	0.226	0.054	0.674	0.163
196	G	0.375	0.156	0.156	0.691
197	A	0.568	0.576	0.12	0.192
198	C	0.282	0.281	0.017	0.193
199	U	0.242	0.189	0.768	0.209
200	A	0.249	0.784	0.222	0.278
201	U	0.361	0.15	0.668	0.176
202	G	0.264	0.103	0.213	0.486
203	A	0.303	0.474	0.119	-0.021
204	A	0.152	0.735	0.108	0.059
205	G	0.089	0.115	0.073	0.414
206	G	0.369	0.158	0.268	0.403
207	G	0.172	0.127	0.022	0.693
208	A	0.005	0.458	0.139	0.175
209	G	0.184	0.089	0.501	0.49
210	G	0.247	0.119	0.099	0.64
211	C	0.333	0.129	0.071	0.188
212	U	0.391	0.258	0.313	0.265
213	G	-999	0.431	0.185	0.085
214	A	0.944	0.14	0.031	0.181
215	U	0.27	0.04	0.447	0.239
216	C	0.186	0.049	0.046	0.089
217	C	0.196	0.077	0.09	0.258
218	A	0.317	0.217	0.064	0.397
219	G	0.335	0.081	0.2	0.358
220	A	0.662	0.54	0.095	0.125
221	A	0.884	0.592	0.053	0.146
222	C	0.524	0.46	0.095	0.337
223	A	0.203	0.227	0.096	0.162
224	G	0.141	0.049	0.111	0.229
225	C	0.111	0.083	0.126	0.101
226	A	0.201	0.217	0.056	0.112
227	U	0.46	0.137	0.568	0.115
228	A	0.734	0.838	0.085	-999
229	A	0.917	0.784	0.129	0.206
230	C	0.292	0.405	0.201	0.147
231	A	0.531	0.642	0.058	0.065
232	A	0.778	0.591	0.075	0.097
233	U	0.906	0.095	0.466	0.226
234	A	0.899	0.552	0.096	0.057
235	G	0.517	0.023	0.175	0.302
236	A	0.623	0.796	0.064	0.068
237	G	0.605	0.034	0.178	0.337
238	A	0.648	0.497	0.104	0.152
239	G	0.313	0.027	0.145	0.312
240	A	0.551	0.565	0.054	0.045
241	A	0.654	0.567	0.051	0.126
242	U	0.892	0.115	0.846	0.13
243	G	0.563	0.046	0.224	0.33
244	G	0.228	0.02	0.297	0.322
245	U	0.367	0.005	0.634	0.186
246	A	0.358	0.2	0.054	0.148
247	C	0.116	0.022	0.041	0.113
248	U	0.049	0.024	0.262	0.051
249	C	0.044	-0.009	0.063	0.037
250	U	0.047	0.026	0.287	0.098
251	C	0.078	0.073	0.035	0.152
252	U	0.148	0.041	0.332	0.162
253	G	0.216	0.024	0.143	0.303
254	C	0.085	0.015	0.068	0.013
255	A	0.222	0.106	0.086	0.095
256	U	0.18	0.013	0.641	0.066
257	U	0.467	0.016	0.805	0.151
258	U	0.467	0.063	0.791	0.164
259	G	0.316	0.073	0.202	0.289
260	A	0.343	0.369	0.088	0.093
261	U	0.417	0.055	0.706	0.145
262	G	0.588	0.03	0.226	0.493
263	A	0.776	0.766	0.072	0.096
264	A	0.286	1.539	0.092	0.091
265	A	0.433	0.885	0.053	0.173
266	G	0.182	0.028	0.18	0.264
267	A	0.206	0.311	0.04	0.073
268	A	0.163	0.271	0.086	0.043
269	G	0.188	0.041	0.249	0.325
270	G	0.184	0.017	0.228	0.306
271	A	0.177	0.14	0.05	0.054
272	A	0.227	0.517	0.072	0.057
273	C	0.264	0.026	0.071	0.139
274	A	0.25	0.256	0.086	0.097
275	G	0.073	0.023	0.233	0.203
276	A	0.226	0.094	0.077	0.101
277	U	0.353	0.068	0.552	0.059
278	A	1.152	0.403	0.058	0.051
279	C	0.06	0.05	0.049	0.061
280	C	0.13	0.004	0.026	0.081
281	U	0.24	0.06	0.32	0.193
282	G	0.399	0.034	0.205	0.321
283	G	0.762	0.062	0.226	0.446
284	A	0.589	0.57	0.142	0.113
285	A	0.574	0.403	0.065	0.243
286	G	0.626	0.048	0.245	0.498
287	A	0.629	0.62	0.1	0.13
288	A	0.532	0.692	0.036	0.067
289	C	0.128	0.904	0.052	0.097
290	A	0.388	0.412	0.042	0.051
291	C	0.1	0.088	0.051	0.063
292	C	0.082	0.016	0.019	0.098
293	C	0.038	-999	0.053	0.057
294	C	0.051	0.026	0.059	0.049
295	A	0.256	0.226	0.032	0.099
296	G	0.552	0.209	0.222	0.421
297	U	0.285	0.036	0.561	0.052
298	G	0.215	0.024	0.105	0.245
299	C	0.289	0.135	0.102	0.316
300	G	0.155	0.042	0.089	0.17
301	G	0.146	0.052	0.131	0.216
302	G	0.257	0.072	0.19	0.445
303	A	0.403	0.732	0.061	0.087
304	A	1.169	0.781	0.091	0.101
305	A	0.708	1.026	0.061	0.179
306	G	0.43	0.034	0.195	0.685
307	G	0.414	0.021	0.168	0.485
308	A	0.383	0.47	0.018	0.051
309	C	0.028	0.044	0.013	0.087
310	C	0.039	0.003	0.056	0.043
311	C	0.087	0.021	0.017	0.125
312	G	0.132	0.041	0.125	0.227
313	A	0.197	1.469	0.061	0.094
314	A	0.584	0.28	0.036	0.218
315	G	0.614	0.16	0.207	0.698
316	A	0.919	1.07	0.048	0.123
317	A	1.086	0.953	0.045	0.334
318	G	0.616	0.063	0.294	1.485
319	A	0.628	0.412	0.039	0.123
320	C	0.1	0.093	0.032	0.087
321	U	0.128	0.034	0.361	0.11
322	G	0.272	0.025	0.147	0.49
323	G	0.062	0.052	0.062	0.314
324	A	1.072	0.66	0.071	0.211
325	G	0.157	0.391	0.1	0.399
326	G	0.18	0.454	0.083	0.247
327	U	0.135	0.018	0.21	0.078
328	C	0.133	0.067	0.03	0.131
329	C	0.256	0.145	0.085	0.215
330	A	0.364	0.593	0.049	0.057
331	A	0.431	0.864	0.063	0.209
332	U	0.363	0.11	0.69	0.162
333	U	0.294	0.032	0.533	0.109
334	U	0.461	0.052	0.666	0.106
335	A	0.404	0.55	0.063	0.123
336	U	0.185	0.041	0.492	0.106
337	C	0.068	0.069	-0.051	0.059
338	G	0.186	0.124	0.157	0.353
339	G	0.147	0.04	0.155	0.291
340	A	0.201	0.251	0.148	0.145
341	G	-999	0.036	0.169	0.231
342	G	0.136	0.036	0.07	0.355
343	A	0.396	0.231	0.05	0.144
344	G	0.371	0.031	0.166	0.452
345	A	0.247	0.235	0.051	0.126
346	G	0.08	0.017	0.133	0.248
347	A	0.142	0.115	-0.08	0.105
348	C	0.46	0.034	0.067	0.171
349	G	0.09	0.277	0.125	0.316
350	G	0.31	0.104	0.127	0.497
351	G	0.262	0.165	0.323	1.072
352	A	0.494	0.423	0.102	0.208
353	A	0.379	0.49	0.071	0.126
354	A	0.676	0.612	0.073	0.257
355	U	0.542	0.13	0.904	0.161
356	G	0.075	0.064	0.161	0.293
357	G	-999	0.047	0.24	0.25
358	G	0.25	0.257	0.495	1.154
359	U	0.086	0.109	0.328	0.466
360	G	0.272	0.058	0.102	0.326
361	A	0.333	1.139	0.003	0.232
362	G	0.212	0.046	0.134	0.409
363	A	0.499	0.386	0.107	0.223
364	G	0.664	0.097	0.158	1.263
365	A	0.561	1.212	0.05	0.097
366	G	0.146	0.057	0.102	0.408
367	C	0.112	0.087	0.042	0.101
368	U	0.209	0.083	0.409	0.253
369	A	0.323	0.294	0.037	0.143
370	A	0.224	1.611	0.067	0.199
371	U	0.017	0.067	0.57	0.199
372	U	0.01	0.039	0.513	0.174
373	C	0.083	0.124	0.071	0.175
374	U	0.153	0.015	0.845	0.107
375	G	0.075	0.088	0.129	0.298
376	U	0.037	0.311	0.638	0.104
377	A	0.092	0.452	0.049	0.18
378	C	0.114	0.064	0.094	0.157
379	G	0.054	0.035	0.121	0.286
380	A	0.302	0.308	0.062	0.11
381	C	0.208	0.262	0.051	0.279
382	A	0.43	0.387	0.044	0.209
383	A	1.89	0.489	0.062	0.195
384	A	0.607	0.449	0.061	0.213
385	G	0.358	0.033	0.177	0.292
386	A	0.437	0.423	0.008	0.189
387	G	0.225	0.051	0.126	0.455
388	G	0.071	0.036	0.134	0.261
389	A	0.16	0.275	0.058	0.196
390	G	0.038	0.016	0.12	0.146
391	A	0.069	0.089	0.079	0.039
392	U	0.085	0.025	0.316	0.154
393	C	0.009	0.027	0.048	0.044
394	A	0.084	0.069	0.064	0.164
395	G	0.103	0.028	0.139	0.277
396	G	0.294	0.017	0.115	0.246
397	A	-999	0.09	0.068	0.117
398	G	-999	0.041	0.196	0.223
399	G	0.675	0.155	0.212	0.299
400	A	0.684	0.569	0.107	0.185
401	U	0.434	0.064	0.976	0.17
402	U	0.694	0.051	1.047	0.233
403	U	0.656	0.066	0.959	0.261
404	G	1.13	0.029	0.344	2.149
405	G	0.195	0.18	0.515	1.287
406	C	0.152	-999	-999	0.121
407	G	-999	0.027	0.145	0.232
408	U	0.004	0.088	0.295	0.086
409	C	0.036	0.125	0.045	0.108
410	A	0.315	0.233	0.049	0.147
411	A	0.745	0.379	0.033	0.179
412	G	0.876	0.096	0.178	1.368
413	C	0.182	0.087	0.086	0.184
414	G	0.671	-0.002	0.244	0.682
415	A	0.618	0.614	0.067	0.122
416	A	0.535	0.559	0.086	0.172
417	C	0.304	0.524	0.186	0.357
418	A	0.504	0.619	0.11	0.111
419	A	0.869	0.598	0.101	0.213
420	U	0.79	0.107	1.109	0.213
421	G	0.88	0.035	0.336	1.612
422	G	0.959	0.009	0.262	0.658
423	A	0.645	0.618	0.134	0.231
424	G	0.792	0.067	0.228	1.661
425	A	0.603	0.558	0.052	0.136
426	G	0.826	0.051	0.195	1.872
427	G	0.074	0.002	0.108	0.297
428	A	0.249	0.1	0.066	0.066
429	C	0.164	0.445	0.216	0.591
430	G	0.005	0.016	0.069	0.227
431	C	0.056	0.148	0.074	0.085
432	A	0.064	0.511	0.038	0.081
433	A	0.126	0.338	0.059	0.102
434	C	0.069	0.134	0.042	0.138
435	U	0.166	0.088	0.312	0.177
436	G	0.538	0.055	0.093	0.335
437	C	-999	0.064	0.028	0.072
438	U	0.024	0.092	0.213	0.219
439	G	0.189	0.056	0.067	0.239
440	G	0.109	0.018	0.101	0.283
441	U	0.088	0.094	0.216	0.212
442	C	0.027	0.075	0.046	0.111
443	U	0.135	0.104	0.326	0.198
444	U	0.488	0.138	0.573	0.191
445	A	1.988	0.4	0.026	0.112
446	C	0.066	0.216	0.036	0.075
447	C	0.059	0.042	0.03	0.006
448	C	0.056	0.147	0.081	0.067
449	A	0.285	0.563	0.067	0.05
450	C	0.04	0.238	0.059	0.059
451	C	0.027	0.187	0.038	0.101
452	U	0.143	0.102	0.301	0.131
453	G	0.096	0.14	0.095	0.145
454	A	0.434	0.318	0.112	0.12
455	U	-0.138	0.112	0.274	0.156
456	G	0.74	0.239	0.286	0.676
457	A	0.377	0.129	0.06	0.069
458	U	0.106	0.106	0.392	-0.014
459	A	0.768	0.42	0.063	0.095
460	U	0.142	0.13	0.32	0.121
461	G	0.494	0.095	0.111	0.118
462	G	0.166	0.296	0.149	0.189
463	C	0.022	0.09	0.034	-999
464	A	0.11	0.056	0.039	0.117
465	U	0.216	0.117	0.393	0.058
466	U	0.763	0.081	0.566	0.066
467	C	0.386	0.356	0.108	-999
468	C	0.268	0.383	0.043	-0.016
469	A	0.357	0.34	0.046	0.024
470	A	0.632	0.451	0.058	0.043
471	U	0.7	0.082	1.013	0.137
472	C	0.525	0.748	0.261	-999
473	U	0.761	0.198	0.884	0.115
474	A	0.806	0.751	0.069	0.07
475	A	0.611	0.685	0.076	0.045
476	A	1.059	0.623	0.112	0.221
477	U	1.09	0.2	0.69	0.134
478	G	-0.028	0.061	0.25	0.189
479	A	0.179	0.168	0.06	0.037
480	U	0.223	0.146	0.26	0.006
481	G	-0.001	0.042	0.088	-0.027
482	C	0.13	0.058	0.015	0.002
483	C	0.139	0.129	0.043	-0.036
484	A	0.3	0.315	0.017	0.115
485	C	0.231	0.447	0.14	0.102
486	A	0.482	0.336	0.043	-0.017
487	U	0.16	0.097	0.43	0.01
488	A	0.21	0.327	0.039	0.002
489	U	0.141	0.072	0.301	0.065
490	C	0.131	0.068	0.06	0.01
491	A	0.257	0.117	0.044	0.142
492	G	0.087	0.264	0.204	0.15
493	A	0.627	0.357	0.031	-0.006
494	G	0.367	0.054	0.124	0.288
495	A	0.331	0.316	0.064	0.024
496	A	0.238	0.345	0.068	0.141
497	C	0.212	0.139	0.05	0.141
498	G	0.163	0.093	0.179	0.167
499	A	0.24	0.35	0.016	0.105
500	G	0.216	0.114	0.09	0.227
501	A	0.264	0.385	0.062	0.137
502	G	0.522	0.072	0.138	0.291
503	C	0.117	0.123	0.079	0.056
504	U	0.075	0.089	0.237	0.12
505	C	0.135	0.059	0.096	0.088
506	U	0.133	0.094	0.225	0.076
507	C	0.137	0.195	0.093	0.121
508	G	1.256	0.04	0.237	1.733
509	U	0.512	0.146	0.773	0.22
510	G	0.124	0.164	0.268	0.273
511	C	0.062	0.119	0.098	-0.023
512	G	0.464	0.091	0.143	0.337
513	U	1.158	0.136	0.796	0.018
514	A	0.3	1.12	0.07	0.054
515	C	0.106	0.106	0.088	0.123
516	U	0.177	0.087	0.347	0.11
517	G	0.066	0.16	0.283	0.292
518	G	0.207	0.087	0.13	0.127
519	A	0.112	0.15	0.091	0.031
520	A	0.246	0.177	0.26	-999
521	U	0.128	0.095	0.251	0.002
522	G	0.27	0.112	0.102	0.095
523	G	0.284	0.043	-0.164	0.238
524	A	0.311	0.364	-0.005	0.003
525	C	0.034	0.078	0.079	0.133
526	C	0.058	0.014	0.054	-0.029
527	C	0.134	0.067	0.072	0.128
528	A	1.164	0.342	0.097	0.109
529	A	0.688	0.409	0.155	0.149
530	G	0.329	0.109	0.151	0.215
531	G	0.223	0.058	0.123	0.263
532	A	0.4	0.237	0.117	0.145
533	U	0.271	0.116	0.38	0.24
534	G	0.382	0.097	0.144	0.491
535	U	0.304	0.076	0.371	0.208
536	G	0.143	0.03	0.092	0.243
537	C	0.109	0.1	0.023	0.041
538	U	0.045	0.049	0.206	0.065
539	C	0.061	0.091	0.028	0.177
540	U	0.031	0.041	0.223	0.051
541	C	0.049	0.07	0.08	0.169
542	U	0.148	0.066	0.248	0.196
543	G	0.35	0.035	0.101	0.377
544	A	0.484	0.334	0.113	0.164
545	U	0.387	0.082	0.923	0.006
546	G	0.239	0.065	0.132	0.389
547	C	0.093	0.126	0.108	0.139
548	A	0.238	0.3	0.023	0.148
549	A	0.294	0.446	0.086	0.088
550	G	0.2	0.071	0.093	0.25
551	G	0.201	0.093	0.102	0.148
552	G	0.107	0.143	0.229	0.042
553	U	0.146	0.069	0.292	0.018
554	C	0.069	0.069	0.057	0.144
555	A	0.309	0.368	0.049	0.117
556	A	0.407	0.607	0.066	0.101
557	C	0.113	0.384	0.068	0.189
558	U	0.12	0.165	0.337	-0.03
559	C	0.1	0.109	-0.035	0.065
560	U	0.138	0.022	0.239	0.013
561	C	0.02	0.078	0.022	0.04
562	C	0.075	0.042	0.004	0.031
563	C	0.168	0.176	0.051	0.158
564	G	0.362	0.095	0.114	0.281
565	A	0.517	0.452	0.086	0.119
566	G	0.048	0.127	0.173	0.436
567	G	0.494	0.148	0.263	0.447
568	A	0.799	0.488	0.106	0.105
569	G	0.315	0.212	0.147	0.482
570	A	0.442	0.425	0.086	-999
571	U	0.356	0.27	0.443	0.099
572	C	0.33	0.127	0.029	0.12
573	U	0.171	0.123	0.483	0.139
574	G	0.014	0.141	0.037	0.052
575	G	0.041	0.126	0.139	0.079
576	A	0.288	0.085	0.214	-999
577	G	0.347	0.118	0.175	0.189
578	C	0.515	1.812	0.143	0.004
579	U	0.086	0.035	0.082	0.042
580	G	0.056	0.046	0.031	0.011
581	C	0.057	0.087	0.033	0.173
582	C	0.14	0.247	0.099	-999
583	G	0.332	0.061	0.066	-0.016
584	G	0.486	0.095	0.183	0.385
585	U	0.349	0.112	0.764	0.082
586	G	0.276	0.028	0.073	0.107
587	C	0.135	0.136	0.102	0.154
588	A	0.374	0.559	0.028	0.029
589	G	0.08	0.024	0.065	0.148
590	C	0.05	0.083	0.035	0.114
591	A	0.142	0.204	0.073	0.081
592	G	0.203	0.251	0.282	0.493
593	U	0.401	0.176	0.486	0.117
594	A	0.36	0.467	0.042	0.128
595	A	0.307	0.829	0.036	0.165
596	A	0.319	0.632	0.062	0.1
597	G	0.177	0.068	0.136	0.175
598	G	0.242	0.072	0.102	0.36
599	G	0.656	0.188	0.191	0.447
600	G	0.253	0.039	0.142	0.36
601	G	1.284	0.051	0.176	0.519
602	U	0.415	0.069	0.448	0.162
603	A	0.442	0.459	0.126	0.184
604	G	0.137	0.104	0.172	0.234
605	G	0.148	0.112	0.147	0.67
606	G	0.287	0.241	0.24	0.653
607	A	0.202	0.64	0.243	-999
608	C	0.301	0.406	0.066	-0.024
609	A	0.413	0.512	0.093	0.042
610	A	0.502	0.523	0.144	-0.003
611	U	0.538	0.128	0.426	0.176
612	G	0.327	0.06	0.186	0.463
613	G	0.236	0.081	0.13	0.403
614	U	0.346	0.126	0.477	-999
615	G	0.176	0.131	0.248	0.381
616	A	0.538	0.524	0.061	0.219
617	U	0.443	0.151	0.432	0.116
618	G	0.338	0.067	0.18	0.218
619	G	0.631	0.093	0.139	0.454
620	A	0.489	1.322	0.081	0.146
621	G	0.074	0.093	0.095	0.155
622	C	0.083	0.118	0.102	0.119
623	U	0.15	0.117	0.311	0.027
624	G	0.154	0.079	0.092	0.16
625	A	0.294	0.397	0.047	0.02
626	U	0.227	0.113	0.382	0.08
627	U	0.19	0.062	0.341	0.067
628	C	0.108	0.088	0.11	0.125
629	G	0.164	0.046	0.184	0.043
630	G	0.355	0.065	0.145	0.303
631	A	0.678	0.753	0.198	0.203
632	U	0.351	0.108	0.446	0.151
633	G	0.564	0.059	0.205	0.471
634	A	0.569	0.497	0.331	-999
635	U	0.608	0.173	0.702	0.039
636	A	0.735	0.622	0.074	0.073
637	A	0.63	0.581	0.102	0.096
638	A	0.628	0.712	0.139	0.124
639	A	0.737	0.64	0.037	0.108
640	C	0.214	0.384	0.096	0.135
641	G	0.208	0.403	0.077	0.41
642	A	0.372	1.2	0.109	0.115
643	G	0.252	0.451	0.273	0.419
644	G	0.329	0.122	0.129	0.098
645	G	0.186	0.124	0.338	-0.004
646	A	-0.031	0.386	0.233	0.032
647	U	0.122	0.108	0.407	0.175
648	C	0.137	0.155	0.049	0.127
649	A	0.196	0.367	0.143	0.124
650	A	0.241	0.516	0.092	0.151
651	C	0.231	0.251	0.055	0.018
652	G	0.242	0.124	0.14	0.251
653	A	0.478	0.553	0.039	0.063
654	C	0.053	0.767	0.072	0.011
655	C	0.018	0.207	-0.067	0.045
656	G	0.054	0.073	0.085	0.195
657	G	-0.017	0.106	0.136	0.089
658	A	0.155	0.327	0.11	0.035
659	A	0.112	0.206	0.072	0.067
660	U	0.166	0.102	0.357	0.129
661	U	0.116	0.057	0.365	-0.014
662	U	0.092	0.065	0.344	0.176
663	C	0.204	0.068	0.047	0.11
664	U	0.075	0.058	0.282	0.147
665	G	0.198	0.071	0.146	0.176
666	G	0.138	0.091	0.108	0.156
667	A	0.196	-999	0.051	0.09
668	G	0.167	0.102	0.115	0.082
669	A	0.167	0.229	0.073	0.067
670	G	0.168	0.138	0.16	0.02
671	G	0.181	0.117	0.118	0.138
672	C	0.538	0.488	0.18	-999
673	G	0.263	0.079	0.189	0.157
674	A	0.631	0.707	0.22	0.234
675	A	0.554	0.651	0.101	-0.035
676	A	0.419	0.705	0.119	0.157
677	A	0.247	0.618	0.123	0.236
678	U	0.096	0.106	0.673	0.163
679	G	0.499	0.08	0.277	0.425
680	G	0.405	0.14	0.244	0.666
681	A	0.486	0.438	0.159	0.066
682	A	0.853	0.601	0.089	-999
683	G	0.832	0.101	0.282	0.488
684	A	0.799	0.741	0.148	0.131
685	A	0.964	0.462	0.113	-0.011
686	G	0.873	0.088	0.204	1.634
687	A	0.607	0.838	0.107	0.162
688	A	0.392	0.489	0.063	0.146
689	C	0.033	0.45	0.096	0.27
690	A	0.296	0.539	0.108	0.092
691	A	0.197	0.511	0.191	0.157
692	G	0.716	0.054	0.227	0.494
693	G	0.516	0.126	0.171	0.238
694	A	1.11	0.592	0.09	0.094
695	U	0.1	0.087	0.337	0.207
696	U	0.011	0.117	0.304	0.113
697	G	0.025	0.033	0.112	0.136
698	C	0.06	0.057	0.058	-0.035
699	A	0.108	0.149	0.08	0.138
700	U	-999	0.183	0.289	-0.028
701	A	0.024	0.261	0.062	0.134
702	U	0.085	0.096	0.378	0.107
703	G	0.842	0.19	0.168	0.419
704	A	0.836	1.169	0.079	0.128
705	G	0.761	0.187	0.273	1.218
706	A	0.423	1.169	0.19	0.335
707	G	1.101	0.13	0.734	1.895
708	A	0.525	1.292	0.06	0.046
709	A	-999	0.474	0.125	0.024
710	U	0.057	0.079	0.383	0.059
711	G	-999	0.181	0.182	0.25
712	U	-999	0.12	0.392	0.103
713	G	0.048	0.145	0.116	0.035
714	C	-999	0.119	0.049	0.022
715	A	-999	0.379	0.231	0.11
716	A	0.267	0.324	0.058	0.041
717	C	0.244	0.254	0.046	0.054
718	A	0.543	1.097	0.074	0.059
719	U	0.292	0.111	0.522	0.014
720	C	0.395	0.193	0.041	0.075
721	C	0.08	0.18	0.07	0.045
722	U	-999	0.242	0.281	0.32
723	C	0.061	0.147	0.051	0.133
724	A	0.339	0.321	0.078	0.204
725	A	0.312	0.262	0.083	0.12
726	A	0.297	1.572	0.023	0.288
727	G	0.352	0.053	0.161	0.635
728	G	0.05	0.018	0.159	0.676
729	G	0.279	0.023	0.073	1.678
730	A	0.309	0.49	0.117	0.122
731	A	0.112	0.345	0.068	0.118
732	A	0.452	0.273	0.139	0.099
733	U	0.046	0.133	0.397	0.074
734	U	0.01	0.132	0.4	0.01
735	C	-999	0.206	0.112	0.049
736	C	0.006	0.261	0.054	0.034
737	A	0.447	0.261	0.054	0.036
738	A	0.468	0.962	0.032	0.275
739	A	0.943	0.927	0.141	0.166
740	C	0.075	0.425	0.229	0.23
741	A	0.149	0.667	0.053	0.125
742	G	0.323	-0.002	0.246	0.354
743	C	0.064	0.167	0.116	0.374
744	A	0.393	0.939	0.017	0.056
745	G	0.188	0.07	0.221	0.282
746	C	0.078	0.182	0.332	0.081
747	A	0.02	0.352	0.035	0.294
748	C	0.164	0.266	0.097	0.066
749	A	0.331	0.459	0.066	0.091
750	A	0.731	0.854	0.031	0.057
751	A	0.935	0.673	0.077	0.133
752	G	0.312	0.117	0.452	0.421
753	A	0.34	0.53	0.248	0.139
754	G	0.2	0.159	0.056	0.477
755	C	0.259	0.25	0.185	0.148
756	A	0.391	0.902	0.059	0.092
757	A	0.664	0.827	0.133	0.121
758	U	0.631	0.123	0.976	0.066
759	G	0.611	0.124	0.24	0.69
760	A	0.664	0.85	0.056	0.1
761	U	0.653	0.213	0.905	0.173
762	G	0.862	0.111	0.264	1.411
763	G	0.351	0.084	0.121	0.659
764	A	0.131	0.402	0.058	0.138
765	U	0.139	0.111	0.585	0.139
766	C	0.032	0.237	0.065	0.123
767	A	0.074	0.556	0.014	0.089
768	A	0.376	0.941	0.059	0.146
769	G	0.233	0.106	0.163	0.454
770	U	0.282	0.135	0.442	0.125
771	G	0.085	0.075	0.117	0.193
772	C	0.04	0.094	0.14	0.103
773	G	0.585	0.197	0.074	0.38
774	A	0.295	0.277	0.069	0.087
775	G	0.669	0.163	0.116	0.694
776	A	0.418	0.247	0.076	0.142
777	G	0.171	0.045	0.116	0.38
778	A	0.169	0.272	0.03	0.04
779	G	0.175	0.051	0.128	0.304
780	C	0.138	0.103	-0.091	0.103
781	A	0.185	0.522	-0.05	0.181
782	G	0.591	0.11	-0.015	0.496
783	A	2.126	0.488	0.095	0.166
784	A	0.726	0.484	0.088	0.102
785	A	0.158	0.384	0.169	0.084
786	U	0.06	0.091	0.352	0.052
787	C	0.001	0.086	0.04	0.038
788	C	0.134	0.082	0.045	0.079
789	U	0.01	0.11	0.366	0.168
790	G	0.131	0.08	0.096	0.345
791	G	0.096	0.114	0.104	0.429
792	G	0.337	0.076	0.258	0.306
793	A	0.393	0.483	0.044	0.091
794	A	0.548	0.616	0.023	0.113
795	U	0.406	0.136	0.598	0.12
796	G	1.718	0.078	0.226	1.405
797	C	0.065	0.146	0.041	0.065
798	U	0.023	0.114	0.414	0.166
799	G	-999	0.194	0.06	0.484
800	A	0.832	0.485	0.118	0.263
801	A	0.538	0.861	0.009	0.107
802	A	0.496	0.875	0.024	0.081
803	U	0.531	0.152	0.842	0.137
804	U	0.337	0.082	0.851	0.147
805	G	0.391	0.094	0.154	0.418
806	A	0.2	1.042	0.154	0.171
807	A	0.622	0.496	0.081	0.272
808	G	0.231	0.077	0.14	0.427
809	A	0.115	0.537	0.021	0.068
810	U	0.069	0.118	0.655	0.062
811	C	0.053	0.118	-0.027	0.125
812	U	0.105	0.121	0.413	0.115
813	C	0.089	0.202	-0.077	0.199
814	A	0.212	0.285	0.079	0.111
815	U	0.279	0.139	0.698	0.134
816	U	0.142	0.159	0.646	0.139
817	U	0.642	0.13	0.814	0.063
818	U	0.176	0.098	0.457	0.085
819	U	0.052	0.157	0.492	0.096
820	C	0.135	0.104	0.073	0.156
821	U	0.178	0.121	0.436	0.191
822	G	0.266	0.09	0.167	0.32
823	G	0.131	0.097	0.101	0.331
824	C	0.18	0.492	0.024	0.075
825	A	0.16	0.948	0.009	0.12
826	C	0.292	0.193	0.051	0.077
827	G	0.132	0.009	0.117	0.39
828	G	0.081	0.092	0.132	0.494
829	U	0.064	0.13	0.417	0.069
830	C	0.009	0.193	-0.011	0.112
831	U	0.18	0.094	0.456	0.13
832	G	0.317	0.136	0.171	0.48
833	C	0.124	0.334	-0.004	0.059
834	A	0.21	0.496	-0.057	0.104
835	C	-999	0.112	-0.048	0.086
836	U	0.126	0.151	0.371	0.052
837	C	0.165	0.216	0.072	0.067
838	A	0.406	0.627	0.038	0.115
839	U	0.106	0.126	0.395	0.063
840	C	0.027	0.128	0.051	0.113
841	C	0.067	0.14	0.042	0.133
842	U	0.318	0.15	0.323	0.163
843	G	0.953	0.132	0.072	0.424
844	A	0.964	1.118	0.081	0.138
845	G	0.971	0.183	0.117	0.907
846	A	0.931	0.417	-0.058	0.239
847	G	0.703	0.216	0.204	0.429
848	G	0.467	0.169	0.093	0.642
849	A	0.325	1.114	0.01	0.116
850	U	0.381	0.233	0.586	0.133
851	C	0.007	0.177	0.046	0.126
852	A	0.14	0.392	0.024	0.145
853	G	0.291	0.12	0.079	0.43
854	U	0.214	0.147	0.348	0.095
855	G	0.42	0.092	0.152	0.472
856	G	0.681	0.08	0.163	0.653
857	C	0.067	0.206	0.04	0.081
858	C	0.055	0.188	0.156	0.079
859	C	0.053	0.233	-0.083	0.161
860	A	0.357	0.962	0.041	0.101
861	U	0.578	0.286	0.458	0.227
862	A	0.454	0.488	-0.151	0.13
863	A	0.455	0.373	0.109	0.096
864	G	0.167	0.137	0.043	0.189
865	U	0.078	0.066	0.217	0.022
866	C	0.031	0.072	-0.078	0.076
867	C	-999	0.13	-0.297	0.222
868	U	-999	0.217	0.154	0.188
869	G	0.048	0.105	0.067	0.227
870	C	0.101	0.194	0.025	0.05
871	U	0.474	0.148	0.57	0.128
872	U	0.644	0.144	0.617	0.137
873	G	0.423	0.097	0.155	0.453
874	C	0.033	0.098	0.026	0.061
875	C	0.415	0.219	0.376	0.449
876	U	0.265	0.139	0.449	0.223
877	G	0.285	0.08	0.206	0.45
878	C	0.179	0.289	0.004	0.115
879	U	0.367	0.121	0.805	0.17
880	U	0.441	0.137	0.628	0.117
881	G	0.405	0.116	0.175	0.346
882	U	0.612	0.174	0.723	0.141
883	G	-999	0.257	0.073	0.498
884	U	0.535	0.134	0.929	0.167
885	G	0.934	0.161	0.225	0.406
886	U	0.796	0.139	0.695	0.097
887	A	0.731	0.59	0.034	0.106
888	C	0.439	0.27	0.01	0.17
889	G	0.653	0.081	0.086	0.42
890	G	0.636	0.081	0.059	0.478
891	A	0.259	0.269	-0.036	0.134
892	C	0.074	0.153	0.017	0.097
893	U	-999	-0.024	0.002	0.089
894	U	0.378	0.098	0.353	0.249
895	G	0.245	0.094	0.012	0.398
896	C	0.171	0.237	0.01	0.247
897	A	0.733	0.523	0.05	0.145
898	G	0.504	0.072	0.11	0.486
899	U	1.079	0.171	1.361	0.267
900	G	0.708	0.13	0.18	0.429
901	G	0.348	0.363	0.118	0.421
902	C	0.293	0.442	0.195	0.319
903	C	0.088	0.226	-0.114	0.137
904	A	0.381	0.354	0.027	0.131
905	G	1.002	0.067	0.141	0.449
906	U	0.729	0.13	0.548	0.259
907	G	0.654	0.121	0.2	0.414
908	G	0.477	0.137	0.111	0.445
909	A	1.184	0.613	0.098	0.171
910	U	0.179	0.205	0.509	0.154
911	A	-999	0.767	0.179	0.251
912	U	1.091	0.108	0.879	0.231
913	G	1.325	0.163	0.183	0.665
914	A	0.374	1.525	-0.119	0.232
915	C	0.085	0.108	0.026	0.164
916	U	0.267	0.098	0.439	0.197
917	U	0.564	0.07	0.822	0.153
918	U	0.653	0.137	0.729	0.197
919	G	0.662	0.126	0.158	0.549
920	A	0.44	0.478	0.027	0.259
921	G	0.575	0.132	0.125	0.692
922	A	0.461	0.801	0.019	0.296
923	G	0.687	0.164	0.146	1.5
924	A	0.499	0.976	0.025	0.212
925	G	0.592	0.155	0.071	0.457
926	A	0.597	0.684	0.068	0.149
927	A	0.87	0.471	0.023	0.179
928	G	0.143	0.024	0.02	0.428
929	G	0.092	0.048	0.232	0.423
930	G	0.572	0.131	0.172	0.473
931	U	0.651	0.101	0.672	0.101
932	A	0.314	1.174	0.044	0.164
933	C	0.114	0.08	0.023	0.147
934	U	0.19	0.06	0.257	0.1
935	C	0.052	0.108	-0.05	0.144
936	U	0.179	0.116	0.265	0.12
937	C	0.165	0.181	0.1	0.125
938	U	0.139	0.146	0.273	0.175
939	G	0.139	0.147	0.089	0.249
940	G	0.162	0.141	0.138	0.251
941	U	0.123	0.15	0.288	0.087
942	U	0.079	0.091	0.235	0.162
943	G	0.297	0.144	0.074	0.468
944	G	0.139	0.102	0.088	0.391
945	A	0.478	0.573	0.046	0.213
946	A	1.054	0.91	0.068	0.209
947	U	0.559	0.224	0.811	0.244
948	A	1.167	0.8	0.058	0.159
949	G	0.304	0.169	0.194	0.479
950	A	0.436	1.221	0.04	0.157
951	U	0.159	0.104	0.354	0.082
952	C	0.265	0.103	-0.022	0.173
953	C	0.287	0.122	-0.059	0.129
954	U	0.597	0.117	0.736	0.171
955	U	0.72	0.133	1.179	0.147
956	U	0.294	0.074	0.795	0.055
957	C	0.152	0.047	0.037	0.077
958	C	0.212	0.073	-0.057	0.013
959	G	0.161	0.147	0.007	0.192
960	C	0.123	0.02	0.026	0.069
961	C	0.035	0.068	0.012	0.087
962	U	0.117	0.099	0.337	0.249
963	G	0.037	0.163	0.012	0.15
964	C	0.098	1.266	0.041	0.097
965	U	0.052	0.148	0.26	0.142
966	U	0.264	0.222	0.19	0.148
967	C	0.129	0.087	0.102	0.273
968	A	0.509	0.218	0.054	0.166
969	A	0.468	0.741	0.051	0.148
970	A	0.445	0.735	-0.02	0.226
971	A	0.434	0.659	0.048	0.185
972	C	0.166	0.585	0.106	0.161
973	A	0.224	0.177	0.027	0.126
974	G	0.14	0.103	0.077	0.243
975	C	0.144	0.089	0.049	0.047
976	C	0.14	0.244	-0.075	0.233
977	A	0.288	0.488	0.112	0.083
978	G	0.264	0.166	0.131	0.376
979	G	0.171	0.114	0.251	0.259
980	U	0.241	0.17	0.329	0.058
981	C	0.212	0.101	0.028	0.175
982	U	0.105	0.116	0.259	0.081
983	U	0.787	0.126	0.379	0.279
984	U	1.059	0.107	0.473	0.06
985	A	1.283	0.818	0.024	0.255
986	G	0.517	0.074	0.127	0.373
987	U	0.14	0.065	0.256	0.058
988	C	0.047	0.062	-0.067	0.37
989	U	0.171	0.055	0.13	0.253
990	C	0.07	0.09	-0.115	0.201
991	A	0.186	0.073	0.012	0.176
992	U	0.19	0.134	0.217	0.2
993	U	0.285	0.196	0.151	0.296
994	A	0.712	0.455	0.041	0.074
995	G	0.594	0.072	0.165	-999
996	A	0.559	0.582	0.008	0.15
997	C	0.091	0.452	-0.046	0.119
998	C	0.119	0.474	-0.043	0.2
999	A	0.559	0.536	0.037	0.158
1000	A	0.294	0.295	0.008	0.152
1001	A	0.275	0.135	0.008	0.108
1002	U	0.193	0.05	0.197	0.2
1003	G	0.275	0.198	0.075	0.393
1004	A	0.25	0.182	0.008	0.182
1005	G	0.253	0.068	0.143	0.47
1006	A	0.301	0.777	-0.04	0.117
1007	A	0.316	0.672	0.019	0.18
1008	U	0.143	0.162	0.265	0.108
1009	C	0.082	0.058	0.017	0.105
1010	C	0.037	0.129	0.013	0.177
1011	A	0.17	0.138	-0.063	0.13
1012	G	0.138	0.042	0.097	0.332
1013	C	0.267	0.5	0.187	0.19
1014	A	0.251	0.403	0.031	0.173
1015	C	0.1	0.671	0.017	0.227
1016	A	0.647	0.864	0.025	0.145
1017	U	0.476	0.116	0.821	0.327
1018	A	0.282	0.143	0.019	0.108
1019	A	0.225	0.118	0.004	0.125
1020	G	0.153	0.072	0.04	0.278
1021	A	0.156	0.078	0.006	0.105
1022	G	0.13	0.037	0.058	0.278
1023	U	0.155	0.032	0.21	0.14
1024	C	0.394	0.547	0.019	0.291
1025	A	0.534	0.704	0.054	0.143
1026	A	0.632	0.518	0.066	0.205
1027	U	0.551	0.084	0.718	0.16
1028	U	0.722	0.154	0.896	0.256
1029	A	1.095	0.593	0.059	0.161
1030	G	0.439	0.021	0.109	0.323
1031	U	0.772	0.108	1.444	0.191
1032	G	0.258	0.13	0.074	0.298
1033	U	0.144	0.011	0.134	0.129
1034	G	0.163	0.056	0.061	0.177
1035	G	0.183	0.063	0.068	0.199
1036	A	0.103	0.091	-0.035	0.167
1037	U	0.155	0.081	0.153	0.182
1038	G	0.097	0.04	0.072	0.226
1039	G	0.164	0.047	0.079	0.204
1040	C	0.066	0.088	-0.067	0.21
1041	A	0.998	0.61	0.03	0.137
1042	U	0.288	0.085	0.295	0.303
1043	G	0.132	0.026	0.044	0.23
1044	C	0.085	0.067	0.019	0.106
1045	C	0.25	0.709	-0.021	0.134
1046	A	0.31	0.468	0.032	0.114
1047	C	0.072	0.04	0.025	0.079
1048	U	0.104	0.106	0.166	0.122
1049	C	0.079	0.037	0.021	0.059
1050	U	0.177	0.067	0.183	0.1
1051	G	0.381	0.067	0.094	0.526
1052	C	0.198	0.411	0.017	0.286
1053	A	0.529	0.815	0.041	0.179
1054	G	0.396	0.103	0.128	0.637
1055	C	0.138	0.174	0.068	0.197
1056	A	0.36	0.334	0.033	0.181
1057	U	0.262	0.155	0.569	0.139
1058	U	0.295	0.099	0.501	0.153
1059	U	0.315	0.044	0.44	0.162
1060	G	0.414	0.179	0.087	0.403
1061	A	0.741	0.491	0.054	0.168
1062	G	0.472	0.115	0.182	0.192
1063	G	0.527	0.04	0.199	1.871
1064	A	0.338	0.176	0.04	0.133
1065	C	0.059	0.086	0.005	0.129
1066	C	0.11	0.082	0.045	0.102
1067	U	0.45	0.086	0.872	0.177
1068	U	0.887	0.075	1.043	0.379
1069	A	1.704	0.908	0.054	0.209
1070	G	0.228	0.132	0.165	0.914
1071	A	1.606	0.996	0.035	0.167
1072	G	0.224	0.072	0.078	0.419
1073	U	0.114	0.084	0.272	0.175
1074	C	0.031	0.123	-0.051	0.227
1075	U	0.159	0.099	0.221	0.166
1076	C	0.042	0.132	0.078	0.184
1077	A	0.306	0.253	0.012	0.135
1078	A	0.413	0.711	0.016	0.211
1079	G	0.133	0.053	0.164	0.441
1080	U	0.257	0.05	0.479	0.155
1081	U	0.003	0.107	0.719	0.131
1082	U	0.501	0.039	0.779	0.21
1083	C	0.181	0.356	0.087	0.256
1084	A	0.574	0.739	0.081	0.201
1085	U	0.412	0.098	0.873	0.141
1086	C	0.11	0.281	0.054	0.246
1087	A	0.529	0.448	0.052	0.109
1088	G	0.18	0.082	0.139	0.961
1089	A	0.548	1.119	0.034	0.087
1090	G	0.197	0.049	0.082	0.128
1091	G	0.185	0.016	0.061	0.345
1092	G	0.219	0.042	0.124	0.451
1093	A	0.301	0.141	0.036	0.112
1094	C	0.094	0.053	0.026	0.146
1095	A	0.432	0.424	0.032	0.072
1096	A	0.817	0.418	0.106	0.247
1097	G	0.82	0.377	0.217	1.985
1098	A	0.905	0.73	0.081	0.222
1099	G	2.087	0.057	0.283	2.43
1100	U	0.063	0.025	0.684	0.051
1101	G	0.649	0.24	0.295	2.659
1102	G	0.786	0.018	0.244	0.368
1103	U	0.158	0.032	0.161	0.116
1104	C	0.095	0.05	0.011	0.061
1105	C	0.099	0.075	0.033	0.109
1106	C	0.125	0.16	0.054	0.131
1107	A	0.743	0.895	0.035	0.206
1108	A	0.883	0.465	0.086	0.149
1109	G	0.721	0.101	0.132	0.705
1110	A	0.867	0.489	0.044	0.143
1111	G	0.183	0.071	0.109	0.339
1112	G	0.265	0.184	0.089	0.332
1113	A	0.297	0.195	0.054	0.129
1114	C	0.072	0.092	0.024	0.119
1115	A	0.304	0.563	0.067	0.109
1116	G	0.114	0.168	0.102	0.381
1117	C	0.022	0.05	0.018	0.068
1118	U	0.17	0.028	0.237	0.115
1119	A	0.143	0.098	0.048	0.084
1120	U	-999	0.098	0.307	0.073
1121	C	0.093	0.037	0.081	0.107
1122	C	0.084	0.043	0.031	0.11
1123	A	0.195	0.084	0.05	0.144
1124	C	0.077	0.07	0.089	0.188
1125	C	0.14	0.12	0.062	0.17
1126	A	0.896	0.811	0.135	0.2
1127	G	1.63	0.211	0.293	0.456
1128	A	1.423	0.971	0.094	0.186
1129	G	0.309	0.054	0.148	0.414
1130	G	0.074	0.067	0.117	0.42
1131	G	0.137	0.042	0.119	0.354
1132	G	0.124	0.124	0.256	0.482
1133	U	0.135	0.101	0.303	0.09
1134	U	0.171	0.052	0.282	0.119
1135	C	0.087	0.178	0.033	0.107
1136	A	0.763	0.443	0.125	0.121
1137	A	0.732	0.703	0.085	0.129
1138	A	0.597	0.733	0.106	0.129
1139	U	0.232	0.03	0.365	0.11
1140	U	0.191	0.085	0.328	0.152
1141	G	0.21	0.074	0.13	0.261
1142	C	0.074	0.054	0.072	0.136
1143	U	0.098	0.072	0.267	0.095
1144	U	0.154	0.062	0.291	0.045
1145	C	0.08	0.072	0.071	0.078
1146	A	0.918	0.707	0.118	0.139
1147	A	0.409	0.537	0.092	0.113
1148	A	0.411	0.246	0.116	0.156
1149	U	0.264	0.083	0.603	0.264
1150	G	0.581	0.152	0.227	0.63
1151	A	0.94	1.002	0.184	0.244
1152	G	1.168	0.093	0.364	2.743
1153	A	0.919	0.89	0.089	0.045
1154	A	1.228	0.828	0.135	0.181
1155	C	0.191	0.264	0.123	0.154
1156	A	0.492	0.369	0.137	0.174
1157	U	0.373	0.041	0.639	0.211
1158	G	0.472	0.077	0.235	0.622
1159	G	0.265	0.197	0.114	0.341
1160	A	0.227	0.139	0.089	0.098
1161	G	0.163	0.166	0.136	0.307
1162	G	0.161	0.115	0.087	0.2
1163	C	0.103	0.073	0.064	0.073
1164	A	0.314	0.083	0.054	0.092
1165	A	0.256	0.159	0.087	0.159
1166	U	0.221	0.061	0.375	0.257
1167	G	0.208	0.041	0.139	0.384
1168	G	0.244	0.041	0.103	0.248
1169	A	0.276	0.051	0.035	0.08
1170	C	0.073	0.025	0.045	0.097
1171	U	0.119	0.111	0.218	0.111
1172	C	0.096	0.073	0.094	0.096
1173	C	0.137	0.238	0.122	0.191
1174	A	0.468	0.799	0.095	0.085
1175	A	0.842	0.697	0.123	0.155
1176	C	0.135	0.436	0.102	0.163
1177	A	0.192	0.357	0.103	0.122
1178	C	0.106	0.029	0.071	0.127
1179	U	0.083	0.076	0.277	0.083
1180	C	0.096	0.062	0.094	0.109
1181	U	0.158	0.168	0.371	0.208
1182	U	0.232	0.072	0.335	0.138
1183	G	0.551	0.052	0.187	0.42
1184	A	0.449	0.951	0.072	0.069
1185	A	0.272	0.919	0.087	0.095
1186	C	0.062	0.072	0.062	0.132
1187	U	0.159	0.118	0.381	0.184
1188	G	0.294	0.303	0.147	0.311
1189	A	1.261	0.658	0.133	0.139
1190	G	0.343	0.069	0.167	0.337
1191	A	0.019	0.658	0.061	0.073
1192	A	0.005	0.027	0.144	0.206
1193	G	0.421	0.027	0.152	0.409
1194	C	0.19	0.465	0.095	0.158
1195	A	0.301	0.209	0.129	0.151
1196	G	0.246	0.087	0.176	0.423
1197	A	0.631	0.361	0.149	0.131
1198	U	0.296	0.201	0.597	0.047
1199	A	0.664	0.403	0.145	0.164
1200	U	0.803	0.114	1.018	0.158
1201	U	0.588	0.045	0.758	0.16
1202	G	1.069	0.073	0.454	1.498
1203	G	0.315	0.035	0.181	0.498
1204	G	0.26	0.084	0.116	0.487
1205	C	0.071	0.08	0.069	0.106
1206	U	0.219	0.114	0.382	0.104
1207	A	0.28	0.301	0.131	0.148
1208	U	0.288	0.188	0.642	0.113
1209	A	0.342	0.424	0.194	0.222
1210	A	0.467	1.032	0.051	0.114
1211	G	0.298	0.021	0.165	0.388
1212	A	0.316	0.124	0.082	0.076
1213	A	0.222	0.154	0.084	0.077
1214	C	0.09	0.298	0.077	0.094
1215	C	0.103	0.041	0.087	0.028
1216	A	0.248	0.126	0.14	0.1
1217	G	0.533	0.041	0.214	0.269
1218	A	0.793	0.639	0.128	0.131
1219	A	0.953	0.786	0.173	0.14
1220	G	0.203	0.18	0.127	0.177
1221	C	0.046	0.078	0.061	0.049
1222	G	0.092	0.055	0.161	0.364
1223	G	0.202	0.103	0.309	0.435
1224	A	0.237	0.454	0.07	0.206
1225	G	0.058	0.391	0.314	0.443
1226	G	0.251	0.207	0.156	0.143
1227	A	0.293	0.174	0.087	0.098
1228	A	0.328	0.504	0.059	0.095
1229	A	0.562	0.574	0.119	0.127
1230	C	0.055	0.496	0.063	0.047
1231	A	0.303	0.426	0.031	0.098
1232	C	0.031	0.194	0.091	0.031
1233	C	0.082	0.029	0.114	-0.043
1234	A	0.21	0.049	0.053	0.089
1235	A	0.18	0.087	0.041	0.054
1236	C	0.094	0.08	0.074	0.044
1237	C	0.066	0.023	0.133	0.096
1238	A	0.254	0.005	0.086	0.315
1239	G	0.221	0.085	0.252	0.407
1240	C	0.764	-0.085	0.041	0.106
1241	A	0.301	0.119	0.095	0.252
1242	G	0.206	0.05	0.106	0.292
1243	A	0.308	0.116	0.107	0.234
1244	G	0.245	0.055	0.328	0.345
1245	G	0.705	0.067	0.086	0.659
1246	G	0.332	0.041	0.382	0.642
1247	C	0.19	0.14	0.07	0.237
1248	A	0.346	0.408	0.078	0.075
1249	U	0.248	0.064	0.388	0.054
1250	C	0.151	0.086	0.049	0.068
1251	U	0.202	0.058	0.213	0.216
1252	G	0.435	0.04	0.257	0.717
1253	C	0.133	0.088	0.029	0.246
1254	A	0.643	0.209	0.112	0.085
1255	G	0.709	0.042	0.18	0.475
1256	G	0.325	0.045	0.179	0.428
1257	A	0.905	0.373	0.079	0.117
1258	C	0.268	0.191	0.013	0.049
1259	A	0.677	0.302	0.211	0.29
1260	G	0.912	0.068	0.139	0.791
1261	A	1.218	0.499	0.035	0.146
1262	U	0.336	0.024	0.321	0.213
1263	C	0.264	0.074	0.094	0.109
1264	A	0.372	0.174	0.134	0.089
1265	G	0.161	0.039	0.113	0.482
1266	C	0.115	0.069	0.016	0.103
1267	G	0.195	0.028	0.158	0.37
1268	U	0.367	0.047	0.322	0.087
1269	U	0.598	0.04	0.388	0.153
1270	C	0.167	0.102	0.039	0.129
1271	A	0.633	0.381	0.046	0.154
1272	G	0.079	0.046	0.094	0.337
1273	C	0.049	0.026	0.046	0.062
1274	C	0.114	0.08	0.175	0.059
1275	C	0.084	0.131	0.104	0.114
1276	A	0.184	0.692	0.013	0.148
1277	C	0.272	0.143	0.112	0.083
1278	U	0.301	0.061	0.433	0.081
1279	U	0.172	0.047	0.333	0.137
1280	U	0.11	0.027	0.266	0.032
1281	C	0.103	0.035	0.053	0.14
1282	U	0.073	0.044	0.253	0.001
1283	C	0.092	0.053	0.133	0.161
1284	G	0.393	0.034	0.143	0.416
1285	G	0.707	0.046	0.229	1.788
1286	U	0.586	0.05	0.698	0.104
1287	C	0.235	0.241	0.133	0.142
1288	C	0.324	0.263	0.082	0.372
1289	A	0.746	0.682	0.123	0.112
1290	G	0.154	0.036	0.154	0.419
1291	A	0.305	0.217	0.068	0.114
1292	G	0.224	0.036	0.142	0.419
1293	A	0.413	0.225	0.133	0.241
1294	A	0.657	0.312	0.158	0.088
1295	A	0.438	0.591	0.089	0.151
1296	C	0.078	0.411	0.018	0.137
1297	C	0.088	0.177	0.058	0.096
1298	U	0.149	0.017	0.369	0.055
1299	U	0.135	0.024	0.403	0.148
1300	C	0.155	0.119	0.065	0.061
1301	C	0.159	0.072	0.059	0.032
1302	C	0.073	0.063	0.175	0.135
1303	U	0.052	0.054	0.463	0.183
1304	U	0.183	0.051	0.488	0.155
1305	C	0.261	0.094	0.013	0.13
1306	G	0.229	0.041	0.239	0.493
1307	A	0.215	0.213	0.107	0.178
1308	A	0.386	0.227	-0.044	0.096
1309	A	0.385	0.24	0.194	0.188
1310	G	0.374	0.037	0.178	0.427
1311	A	0.834	0.359	0.007	0.144
1312	G	0.077	0.05	0.137	0.193
1313	C	0.123	0.041	0.133	0.216
1314	G	0.248	0.038	0.12	0.455
1315	A	0.297	0.792	0.061	0.065
1316	C	0.094	0.056	0.08	0.146
1317	C	0.288	0.078	0.045	0.162
1318	A	0.252	0.85	0.034	0.135
1319	U	0.821	0.044	0.903	0.253
1320	U	1.053	0.07	0.936	0.322
1321	A	1.786	0.661	0.112	0.234
1322	U	1.655	0.062	0.919	0.313
1323	G	0.215	0.051	0.098	0.262
1324	G	0.189	0.028	0.171	0.336
1325	C	0.092	0.301	0.079	0.208
1326	A	0.218	0.641	0.076	0.035
1327	G	0.149	0.038	0.172	0.453
1328	C	0.237	0.104	0.029	0.292
1329	A	0.233	0.803	0.134	0.234
1330	U	0.263	0.072	0.458	0.243
1331	U	0.69	0.054	0.482	0.156
1332	U	0.363	0.047	0.433	0.183
1333	A	0.584	0.351	0.141	0.347
1334	C	0.014	0.431	0.084	0.034
1335	A	0.063	0.318	0.067	0.162
1336	G	0.063	0.051	0.165	0.452
1337	G	0.168	0.024	0.215	0.432
1338	A	0.186	0.347	0.014	0.247
1339	A	0.328	0.282	0.114	0.012
1340	A	0.644	0.312	0.127	0.371
1341	U	0.954	0.086	0.805	0.152
1342	A	0.566	0.877	0.037	0.061
1343	C	0.094	0.497	0.022	0.194
1344	U	0.37	0.052	0.555	0.325
1345	G	0.362	0.007	0.171	0.473
1346	A	0.544	0.427	0.083	0.104
1347	G	0.028	0.074	0.142	0.223
1348	G	0.016	0.053	0.111	0.322
1349	G	0.066	0.025	0.165	0.478
1350	C	0.2	0.137	0.257	0.26
1351	A	0.186	0.427	0.065	0.036
1352	G	0.268	0.032	0.212	0.225
1353	A	0.368	0.218	0.091	0.203
1354	A	0.184	0.119	0.108	0.02
1355	C	0.081	0.034	0.072	0.185
1356	G	0.11	0.054	0.205	0.202
1357	U	1.072	0.1	1.146	0.097
1358	C	0.085	0.071	0.052	0.022
1359	U	0.164	0.053	0.306	0.246
1360	G	0.195	0.051	0.116	0.461
1361	A	0.294	0.253	0.131	0.263
1362	C	0.129	0.483	0.044	0.13
1363	A	0.306	0.676	0.015	0.216
1364	U	0.541	0.051	0.614	0.333
1365	G	0.455	0.102	0.066	0.673
1366	A	1.023	0.493	0.194	0.118
1367	G	0.233	0.055	0.188	0.615
1368	G	0.208	0.054	0.146	0.488
1369	A	0.138	0.35	0.059	0.189
1370	C	-999	0.063	0.07	0.065
1371	U	0.054	0.061	0.296	0.242
1372	G	0.296	0.116	0.051	0.499
1373	A	0.236	1.223	0.189	0.018
1374	A	0.148	1.259	0.06	0.24
1375	A	0.125	0.432	0.063	0.059
1376	U	0.008	0.056	0.33	0.212
1377	C	0.053	0.076	0.027	0.065
1378	A	0.07	0.181	0.095	0.216
1379	U	0.667	0.137	0.636	0.397
1380	A	-999	1.356	0.044	0.208
1381	A	0.875	0.779	0.027	0.216
1382	G	0.963	0.073	0.419	2.191
1383	A	1.074	0.714	0.084	0.128
1384	A	0.65	0.871	0.049	0.132
1385	U	0.179	0.118	0.43	0.197
1386	G	0.068	0.037	0.12	0.329
1387	A	0.063	0.193	0.089	0.174
1388	U	0.145	0.077	0.58	0.186
1389	G	0.211	0.095	0.087	0.447
1390	G	0.351	0.045	0.221	0.458
1391	A	0.472	0.733	0.058	0.067
1392	A	0.353	0.775	0.044	0.054
1393	A	0.212	0.275	0.049	0.084
1394	G	0.161	0.05	0.141	0.348
1395	U	0.296	0.089	0.358	0.085
1396	G	0.638	0.071	0.178	1.254
1397	C	0.324	0.159	0.035	0.052
1398	C	0.258	0.178	0.04	0.356
1399	A	0.117	0.407	0.175	0.085
1400	G	0.117	0.282	0.171	0.698
1401	A	0.938	0.638	0.169	0.056
1402	C	0.153	0.807	0.126	0.134
1403	C	-999	0.443	0.06	0.114
1404	A	0.588	0.467	0.14	0.185
1405	G	0.484	0.124	0.176	1.166
1406	A	0.676	0.475	0.05	0.115
1407	A	0.518	0.348	0.093	0.336
1408	G	0.45	0.107	0.132	0.67
1409	A	0.555	0.305	0.089	0.327
1410	U	0.516	0.128	0.434	0.152
1411	G	0.417	0.076	0.203	0.406
1412	U	0.442	0.098	0.473	0.33
1413	G	0.433	0.095	0.111	0.687
1414	U	0.308	0.087	0.502	0.259
1415	C	0.263	0.102	0.031	0.197
1416	A	0.046	0.135	0.11	0.272
1417	U	0.116	0.07	0.287	0.1
1418	U	0.158	0.052	0.283	0.073
1419	C	0.111	0.062	0.112	0.114
1420	C	0.078	0.098	0.109	0.372
1421	A	0.121	0.149	0.123	0.162
1422	G	0.132	0.046	0.243	0.452
1423	G	-999	0.106	0.266	0.814
1424	G	0.373	0.139	0.132	1.542
1425	G	0.128	0.045	0.331	0.609
1426	C	0.158	0.105	0.315	0.184
1427	G	0.045	0.059	0.298	0.409
1428	G	0.075	0.153	0.084	0.478
1429	G	0.471	0.165	0.256	0.443
1430	G	0.05	0.052	0.245	0.408
1431	A	0.096	0.205	0.24	0.142
1432	G	0.528	0.111	0.349	0.421
1433	U	0.096	0.042	0.606	0.039
1434	C	0.085	0.109	0.222	0.214
1435	U	0.318	0.083	0.681	0.231
1436	U	0.356	0.122	0.545	0.064
1437	C	0.115	0.119	0.216	0.367
1438	G	0.227	0.09	0.189	0.369
1439	A	0.293	0.555	0.139	0.235
1440	G	0.11	0.071	0.131	0.474
1441	C	-999	0.057	0.07	0.035
1442	U	0.076	0.04	0.213	0.074
1443	C	-999	0.081	0.044	0.215
1444	U	0.234	0.066	0.16	0.033
1445	C	0.076	0.049	0.112	-0.035
1446	G	0.059	0.049	0.136	0.442
1447	G	0.16	0.072	0.258	0.4
1448	A	0.191	0.483	0.056	0.341
1449	C	0.204	0.489	0.113	0.244
1450	G	0.126	0.095	0.068	0.445
1451	A	0.298	0.169	0.198	0.021
1452	A	0.265	0.248	0.064	0.239
1453	A	0.024	0.39	0.044	0.191
1454	A	0.308	0.169	0.181	0.201
1455	G	0.098	0.074	0.029	0.441
1456	G	0.206	0.067	0.132	0.179
1457	C	0.051	0.147	0.074	0.209
1458	A	0.234	1.092	0.057	0.097
1459	A	0.331	0.903	0.009	0.164
1460	C	0.141	0.127	0.134	0.167
1461	G	0.025	0.085	0.091	0.353
1462	A	0.136	1.113	0.022	0.08
1463	A	0.108	0.298	0.046	0.142
1464	C	0.176	0.098	0.045	0.099
1465	C	0.172	0.101	0.009	0.124
1466	C	0.069	0.084	0.1	0.169
1467	G	0.078	0.05	0.114	0.371
1468	A	0.236	1.06	0.042	0.153
1469	U	0.094	0.121	0.253	0.273
1470	C	0.547	0.055	0.042	0.059
1471	G	-999	0.056	0.135	0.273
1472	U	0.201	0.01	0.309	0.172
1473	G	1.364	0.034	0.132	0.739
1474	C	0.614	0.114	-999	0.279
1475	C	0.079	0.025	0.079	0.024
1476	U	0.103	0.073	0.308	0.031
1477	U	0.196	0.048	0.288	0.075
1478	C	0.16	0.054	-999	0.025
1479	C	0.088	0.046	0.042	0.046
1480	U	0.166	0.076	0.172	0.062
1481	U	0.016	0.038	0.212	0.077
1482	U	0.048	0.066	0.252	0.113
1483	G	0.282	0.07	0.1	0.431
1484	A	0.389	0.302	-999	-999
1485	C	0.352	0.348	0.002	-999
1486	A	0.399	0.252	0.065	0.105
1487	U	0.577	0.112	0.463	0.138
1488	G	0.362	0.092	0.167	0.41
1489	A	0.631	0.54	0.032	0.193
1490	A	0.566	0.421	0.027	0.196
1491	U	0.659	0.074	0.422	-999
1492	A	0.634	0.501	0.092	0.047
1493	A	0.525	0.48	0.083	0.012
1494	U	0.622	0.067	0.435	0.001
1495	G	0.436	0.038	0.141	0.504
1496	A	0.246	0.45	0.12	0.04
1497	A	0.143	0.118	0.033	0.031
1498	G	-999	-999	0.089	0.075
1499	G	-999	-999	0.084	0.025
1500	A	0.07	0.25	0.009	0.046
1501	U	-999	0.003	0.209	0.062
1502	C	-999	0.134	0.173	0.077
1503	U	0.136	0.044	0.074	0.113
1504	U	0.739	0.056	0.719	0.127
1505	A	0.627	0.488	0.092	0.181
1506	U	-999	-999	-999	-999
1507	U	-999	-999	-999	-999
1508	U	-999	-999	-999	-999
1509	C	-999	-999	-999	-999
1510	U	-999	-999	-999	-999
1511	U	-999	-999	-999	-999
1512	C	-999	-999	-999	-999
1513	G	-999	-999	-999	-999
1514	G	-999	-999	-999	-999
1515	A	-999	-999	-999	-999
1516	G	-999	-999	-999	-999
1517	A	-999	-999	-999	-999
1518	C	-999	-999	-999	-999
1519	A	-999	-999	-999	-999
1520	A	-999	-999	-999	-999
1521	U	-999	-999	-999	-999
1522	G	-999	-999	-999	-999
1523	C	-999	-999	-999	-999
1524	A	-999	-999	-999	-999
1525	G	-999	-999	-999	-999
1526	A	-999	-999	-999	-999
1527	G	-999	-999	-999	-999
1528	G	-999	-999	-999	-999
1529	A	-999	-999	-999	-999
1530	G	-999	-999	-999	-999
1531	U	-999	-999	-999	-999
1532	A	-999	-999	-999	-999
1533	U	-999	-999	-999	-999
1534	G	-999	-999	-999	-999
1535	A	-999	-999	-999	-999
1536	C	-999	-999	-999	-999
1537	A	-999	-999	-999	-999
1538	A	-999	-999	-999	-999
1539	U	-999	-999	-999	-999
1540	U	-999	-999	-999	-999
1541	A	-999	-999	-999	-999
1542	A	-999	-999	-999	-999
1543	A	-999	-999	-999	-999
1544	G	-999	-999	-999	-999
1545	A	-999	-999	-999	-999
1546	A	-999	-999	-999	-999
1547	A	-999	-999	-999	-999
1548	A	-999	-999	-999	-999
1549	A	-999	-999	-999	-999
1550	U	-999	-999	-999	-999
1551	A	-999	-999	-999	-999
1552	C	-999	-999	-999	-999
1553	C	-999	-999	-999	-999
1554	C	-999	-999	-999	-999
1555	U	-999	-999	-999	-999
1556	U	-999	-999	-999	-999
1557	G	-999	-999	-999	-999
1558	U	-999	-999	-999	-999
1559	U	-999	-999	-999	-999
1560	U	-999	-999	-999	-999
1561	C	-999	-999	-999	-999
1562	U	-999	-999	-999	-999
1563	A	-999	-999	-999	-999
1564	C	-999	-999	-999	-999
1565	U	-999	-999	-999	-999

## Sheet: (+)RNA5 in 37C
(+)RNA5 in 37 C
Position	Base	SHAPE reactivity	DMS reactivity	CMCT reactivity	kethoxal reactivity
1	A	-999	-999	-999	-999
2	G	-999	-999	-999	-999
3	C	-999	-999	-999	-999
4	A	-999	-999	-999	-999
5	A	-999	-999	-999	-999
6	A	-999	-999	-999	-999
7	A	-999	-999	-999	-999
8	G	-999	-999	-999	-999
9	C	-999	-999	-999	-999
10	A	-999	-999	-999	-999
11	G	-999	-999	-999	-999
12	G	0.787	0.062	0.053	0.045
13	G	0.072	0.158	0.107	0.115
14	U	0.106	0.136	0.074	0.092
15	A	0.359	0.063	0.204	0.165
16	G	0.08	0.246	0.156	0.139
17	A	0.355	0.159	0.055	0.012
18	U	0.402	-999	0.998	0.101
19	A	0.587	1.016	0.208	0.198
20	A	0.257	0.904	0.039	0.098
21	U	0.132	0.006	0.527	0.238
22	C	0.095	0.021	0.035	0.133
23	A	0.098	0.108	0.092	0.087
24	C	0.089	0.013	0.095	0.023
25	U	-999	0.02	0.323	0.042
26	C	0.05	0.02	0.185	0.046
27	A	-999	0.506	0.088	0.148
28	C	0.25	0.167	0.084	0.146
29	C	0.548	0.259	0.123	0.308
30	G	0.397	0.097	0.205	0.558
31	A	0.189	0.095	-999	0.252
32	G	0.066	0.094	0.165	0.445
33	U	0.093	0.063	0.464	0.237
34	G	0.232	0.08	0.319	0.578
35	A	0.152	0.248	0.088	0.32
36	C	0.241	0.269	0.075	0.157
37	A	0.653	0.291	0.168	0.067
38	U	0.21	0.103	0.765	0.276
39	C	0.313	0.197	0.075	0.226
40	A	0.684	0.55	0.091	0.15
41	A	0.817	0.771	0.04	0.222
42	C	0.418	0.509	0.075	0.214
43	A	0.854	0.453	0.196	0.099
44	U	0.448	0.018	0.754	0.277
45	C	0.514	0.267	0.075	0.137
46	A	1.008	0.626	0.108	0.16
47	U	0.229	0.001	0.463	0.152
48	G	0.114	0.002	0.167	0.296
49	G	0.093	0.014	0.11	0.289
50	C	0.088	0.006	0.049	0.097
51	G	0.181	0.002	0.134	0.129
52	U	0.196	0.005	0.391	0.024
53	C	0.371	0.159	0.092	0.002
54	U	0.222	0.015	0.449	0.128
55	C	0.169	0.114	0.077	0.149
56	A	0.647	0.709	0.021	0.09
57	A	0.207	0.025	0.075	0.124
58	G	1.291	0.097	0.627	0.571
59	G	0.367	0.017	0.416	1.586
60	C	0.1	0.041	0.108	0.55
61	A	0.182	0.106	0.047	0.138
62	C	0.192	0.004	0.206	0.071
63	C	0.004	0.007	0.005	0.171
64	A	0.163	0.217	0.01	0.148
65	A	0.273	0.613	0.025	0.213
66	A	0.503	0.877	0.082	0.004
67	C	0.152	0.06	0.075	0.285
68	G	0.725	0.021	0.178	0.987
69	A	0.221	0.204	0.033	0.212
70	U	0.082	0.019	0.429	0.115
71	C	0.021	0.012	0.003	0.074
72	U	0.113	0.013	0.425	0.136
73	U	0.667	0.1	0.813	0.175
74	A	-999	1.183	0.089	0.093
75	U	0.822	0.086	0.994	0.26
76	G	1	0.025	0.316	1.623
77	A	0.766	0.909	0.011	0.231
78	A	0.465	0.807	-0.007	0.13
79	C	0.42	0.826	0.075	0.078
80	A	0.078	0.293	0.062	0.215
81	G	0.041	0.013	0.107	0.4
82	A	0.092	0.083	-0.004	0.17
83	U	0.094	0.02	0.414	0.237
84	G	0.4	0.001	0.156	0.53
85	G	0.926	0.021	0.186	1.33
86	A	0.668	0.769	0.089	0.362
87	A	0.607	0.902	0.094	0.148
88	A	0.376	0.882	0.054	0.147
89	C	0.281	0.401	0.077	0.117
90	U	0.154	0.026	0.337	0.044
91	G	0.072	0.006	0.102	0.063
92	G	0.074	0.006	0.063	0.157
93	U	0.079	0.002	0.257	0.197
94	G	0.119	0.045	0.065	0.64
95	G	0.176	0.007	0.074	0.699
96	G	0.13	0.039	0.057	0.658
97	G	0.149	0.054	0.095	0.66
98	A	0.679	0.508	0.06	0.024
99	A	0.59	0.43	0.081	0.067
100	C	0.185	0.147	0.082	0.145
101	G	0.136	0.051	0.063	0.22
102	C	0.064	0.053	-0.012	0.416
103	C	0.12	0.086	0.136	0.418
104	A	0.136	0.252	0.055	0.213
105	G	0.326	0.027	0.058	0.472
106	A	0.627	0.917	0.069	0.235
107	A	0.286	0.397	0.061	0.133
108	U	0.221	0.016	0.354	0.026
109	G	0.013	0.008	0.096	0.396
110	C	0.049	0.025	0.049	0.099
111	U	0.111	0.041	0.425	0.089
112	A	0.352	0.856	0.082	0.118
113	C	0.106	0.104	0.046	0.058
114	U	0.513	0.044	0.225	0.137
115	G	0.712	0.068	0.105	0.237
116	A	1.03	0.904	0.061	0.217
117	G	0.648	0.192	0.033	0.581
118	A	0.592	0.26	0.075	0.061
119	U	0.171	0.005	0.29	0.095
120	C	0.043	0.011	0.252	0.081
121	A	0.051	0.165	0.007	0.104
122	G	0.088	0.079	0.033	0.352
123	G	0.216	0.051	0.077	0.408
124	G	0.045	0.102	0.062	0.67
125	C	0.065	0.034	0.061	0.32
126	A	0.158	0.209	0.046	0.058
127	U	0.095	0.031	0.233	0.03
128	C	0.118	0.026	0.059	0.027
129	U	0.115	0.007	0.217	0.046
130	G	0.138	-0.002	0.056	0.26
131	U	0.153	0.004	0.317	0.095
132	U	0.188	0.012	0.308	0.079
133	G	0.195	0.013	0.047	0.522
134	G	0.32	0.086	0.007	0.675
135	A	1.081	0.855	0.082	0.17
136	A	0.459	0.351	0.081	0.033
137	G	0.049	0.032	0.094	0.401
138	A	0.193	0.25	0.046	0.062
139	A	0.178	0.095	0.046	0.059
140	U	0.058	0.041	0.303	0.08
141	G	0.358	0.469	0.072	0.051
142	G	0.238	0.225	0.054	0.47
143	U	0.652	0.011	0.786	0.431
144	U	0.712	0.098	1.064	0.124
145	A	0.936	0.905	0.041	0.042
146	G	0.508	0.032	0.15	0.47
147	U	0.465	0.016	0.965	0.465
148	G	0.532	0.005	0.276	0.672
149	G	0.203	0.019	0.07	2.374
150	C	0.115	0.259	0.293	0.256
151	A	0.484	0.554	0.045	0.113
152	U	0.413	0.023	0.33	0.121
153	U	0.509	0.003	0.314	0.129
154	G	0.522	0.017	0.253	0.594
155	G	0.452	0.026	0.337	0.584
156	G	0.299	0.089	0.063	1.146
157	A	0.725	0.904	0.077	0.316
158	G	0.906	0.009	0.22	0.457
159	G	0.189	0.095	0.027	0.63
160	U	0.163	0.013	0.195	0.33
161	U	0.058	0.003	0.408	0.226
162	C	0.068	0.04	-0.01	0.087
163	U	0.052	0.036	0.355	0.128
164	A	0.22	0.617	0.053	0.136
165	C	0.108	0.103	0.156	0.094
166	A	0.288	0.294	0.096	0.088
167	U	0.547	0.021	0.904	0.111
168	A	0.276	0.38	0.027	0.125
169	C	0.06	0.197	0.212	0.03
170	A	0.087	0.318	0.037	0.178
171	G	0.042	0.015	0.012	0.692
172	A	0.515	0.242	0.007	0.15
173	U	0.107	0.021	0.26	0.146
174	G	0.147	0.001	0.03	0.327
175	U	0.279	0.014	0.283	0.056
176	G	1.13	0.044	0.003	0.563
177	C	0.134	0.248	0.143	0.154
178	A	0.521	0.736	0.061	0.146
179	C	0.143	0.895	0.251	0.103
180	A	0.339	0.757	0.092	0.386
181	G	0.369	0.103	0.036	0.563
182	A	0.617	0.642	0.084	0.193
183	A	0.315	0.626	0.008	0.11
184	C	0.058	0.113	0.041	0.198
185	U	0.253	0.013	0.543	0.094
186	C	0.045	0.144	0.014	0.231
187	A	0.338	0.646	0.056	0.165
188	A	0.718	0.944	0.093	0.151
189	A	0.445	0.845	0.025	0.105
190	C	0.108	0.174	0.041	0.09
191	U	0.062	0.023	0.306	0.134
192	C	0.038	0.024	0.284	0.066
193	A	0.167	0.231	0.074	0.112
194	G	0.193	0.093	0.019	0.319
195	U	0.379	0.088	0.429	0.04
196	G	0.593	0.001	0.085	0.547
197	A	0.451	0.633	0.097	0.067
198	C	0.248	0.301	0.062	0.119
199	U	0.434	0.023	0.756	0.118
200	A	0.514	0.751	0.088	0.037
201	U	0.291	0.004	0.336	0.349
202	G	0.365	0.085	0.108	0.458
203	A	0.415	0.509	0.193	0.013
204	A	0.321	0.71	0.22	0.057
205	G	0.337	0.087	0.236	0.592
206	G	0.347	0.101	0.213	0.405
207	G	0.222	0.099	0.209	0.532
208	A	0.187	0.532	0.196	0.208
209	G	0.323	0.092	0.336	0.488
210	G	0.258	0.074	0.225	0.195
211	C	-999	0.071	0.152	0.001
212	U	0.594	0.063	0.296	0.263
213	G	-999	0.231	0.348	0.099
214	A	0.604	0.001	0.221	0.132
215	U	0.159	0.056	0.402	0.073
216	C	0.115	0.054	0.162	0.113
217	C	0.037	0.042	0.148	0.096
218	A	0.127	0.068	0.163	0.038
219	G	0.179	0.08	0.27	0.326
220	A	0.542	0.464	0.179	0.116
221	A	0.926	0.418	0.164	0.211
222	C	0.465	0.277	0.191	0.161
223	A	0.161	0.148	0.164	0.031
224	G	0.14	0.028	0.173	0.165
225	C	0.053	0.018	0.148	0.094
226	A	0.125	0.179	0.144	0.062
227	U	0.334	0.103	0.601	0.032
228	A	0.761	0.72	0.158	0.031
229	A	0.806	0.718	0.231	0.001
230	C	0.137	0.328	0.371	0.071
231	A	0.575	0.498	0.164	0.026
232	A	0.705	0.318	0.183	0.122
233	U	0.747	0.018	0.951	0.051
234	A	1.003	0.379	0.186	0.02
235	G	0.601	0.006	0.229	0.261
236	A	0.688	0.591	0.148	0.005
237	G	0.771	0.026	0.226	0.269
238	A	0.723	0.33	0.15	0.003
239	G	0.377	0.048	0.232	0.332
240	A	0.578	0.408	0.118	0.004
241	A	0.642	0.43	0.13	0.065
242	U	0.829	0.052	0.879	0.101
243	G	0.594	0.03	0.311	0.119
244	G	0.08	0.001	0.331	0.045
245	U	0.171	0.094	0.666	0.036
246	A	0.093	0.039	0.152	0.073
247	C	0.022	0.029	0.144	0.108
248	U	0.043	0.007	0.306	0.006
249	C	0.003	0.006	0.15	0.029
250	U	0.024	0.046	0.378	0.404
251	C	0.028	0.05	0.154	0.109
252	U	0.078	0.086	0.413	0.162
253	G	0.055	0.066	0.266	0.277
254	C	0.038	-0.002	0.168	0.026
255	A	0.048	0.096	0.19	0.057
256	U	0.139	0.021	0.679	0.023
257	U	0.394	0.08	0.888	0.124
258	U	0.413	0.082	0.841	0.095
259	G	0.366	0.086	0.281	0.307
260	A	0.424	0.237	0.224	0.062
261	U	0.489	0.095	0.758	0.065
262	G	0.624	0.063	0.302	0.412
263	A	0.791	0.756	0.187	0.072
264	A	0.357	1.061	0.197	0.017
265	A	0.377	0.75	0.193	0.115
266	G	0.078	0.008	0.242	0.272
267	A	0.07	0.029	0.161	0.053
268	A	0.034	0.087	0.204	0.014
269	G	0.075	0.096	0.367	0.308
270	G	0.096	0.005	0.321	0.253
271	A	0.073	0.033	0.169	0.031
272	A	0.098	0.508	0.19	0.022
273	C	0.109	0.152	0.169	0.025
274	A	0.118	0.177	0.198	0.061
275	G	0.027	0.04	0.311	0.158
276	A	0.081	0.102	0.164	0.123
277	U	0.248	0.085	0.588	0.022
278	A	1.256	0.272	0.159	0.027
279	C	0.004	0.082	0.151	0.043
280	C	-999	0.053	0.137	0.097
281	U	0.106	0.013	0.397	0.17
282	G	0.386	0.034	0.304	0.28
283	G	0.672	0.021	0.359	0.418
284	A	0.571	0.348	0.268	0.015
285	A	0.578	0.371	0.234	0.175
286	G	0.681	0.006	0.365	0.539
287	A	0.544	0.368	0.203	0.008
288	A	0.581	0.536	0.123	0.088
289	C	0.144	0.739	0.195	0.001
290	A	0.309	0.488	0.174	0.009
291	C	0.043	0.029	0.168	0.01
292	C	0.004	0.002	0.1	-0.003
293	C	0.002	0.02	0.14	0.072
294	C	0.052	0.014	0.19	0.028
295	A	0.191	0.325	0.15	0.089
296	G	0.516	0.088	0.365	0.329
297	U	0.214	0.089	0.606	0.024
298	G	0.193	0.006	0.227	0.242
299	C	0.159	0.018	0.189	0.398
300	G	0.127	0.015	0.224	0.158
301	G	0.082	0.059	0.258	0.194
302	G	0.135	0.087	0.277	0.316
303	A	0.373	0.802	0.192	0.032
304	A	1.165	0.758	0.215	0.018
305	A	0.8	0.838	0.193	0.128
306	G	0.448	0.007	0.33	0.64
307	G	0.416	0.008	0.26	0.562
308	A	0.406	0.576	0.115	0.025
309	C	0.025	0.095	0.109	0.047
310	C	0.029	0.018	0.087	0.052
311	C	0.014	0.02	0.104	0.071
312	G	0.062	0.099	0.226	0.2
313	A	0.257	1.263	0.152	0.076
314	A	0.53	0.297	0.168	0.118
315	G	0.795	0.032	0.337	0.647
316	A	0.828	0.926	0.135	0.157
317	A	1.013	0.915	0.202	0.261
318	G	0.757	0.096	0.35	1.52
319	A	0.335	0.336	0.158	0.086
320	C	0.018	0.08	0.158	0.076
321	U	0.06	0.03	0.429	0.122
322	G	0.114	0.074	0.277	0.485
323	G	0.2	0.011	0.179	0.493
324	A	1.073	0.631	0.198	0.095
325	G	0.067	0.042	0.192	0.418
326	G	0.042	0.01	0.209	0.259
327	U	0.13	0.007	0.308	0.092
328	C	0.101	0.133	0.117	0.125
329	C	0.173	0.16	0.172	0.244
330	A	0.419	0.635	0.196	0.061
331	A	0.504	0.767	0.208	0.147
332	U	0.453	0.033	0.665	0.109
333	U	0.437	0.029	0.601	0.136
334	U	0.504	0.101	0.644	0.05
335	A	0.373	0.503	0.182	0.11
336	U	0.137	0.005	0.545	0.109
337	C	0.002	0.057	0.087	0.081
338	G	0.041	0.04	0.26	0.285
339	G	0.06	0.07	0.276	0.37
340	A	0.092	0.135	0.235	0.081
341	G	0.092	0.09	0.3	0.328
342	G	0.165	0.065	0.218	0.307
343	A	0.194	0.075	0.169	0.125
344	G	0.174	0.062	0.266	0.516
345	A	0.15	0.285	0.138	0.183
346	G	0.092	0.083	0.221	0.364
347	A	0.022	0.17	0.087	-0.004
348	C	-999	0.08	0.154	0.402
349	G	0.014	0.022	0.255	0.374
350	G	0.186	0.016	0.285	0.583
351	G	0.293	0.225	0.41	1.013
352	A	0.588	0.613	0.189	0.305
353	A	0.499	0.581	0.158	0.1
354	A	0.618	0.796	0.16	0.181
355	U	0.622	0.076	1.016	0.107
356	G	0.026	0.046	0.259	0.356
357	G	-999	0.053	0.334	0.297
358	G	0.054	0.032	0.667	1.031
359	U	0.022	0.016	0.483	0.438
360	G	0.322	0.049	0.197	0.421
361	A	0.327	1.392	0.088	0.155
362	G	0.242	0.043	0.239	0.431
363	A	0.462	0.43	0.194	0.232
364	G	0.705	0.016	0.321	1.45
365	A	0.448	1.318	0.186	0.101
366	G	0.071	0.003	0.203	0.441
367	C	0.124	0.146	0.145	0.11
368	U	0.208	0.051	0.524	0.244
369	A	0.342	0.216	0.169	0.152
370	A	0.399	1.883	0.229	0.163
371	U	0.174	0.13	0.59	0.164
372	U	0.069	0.121	0.506	0.164
373	C	0.018	0.106	0.229	0.21
374	U	0.206	0.03	0.909	0.048
375	G	0.115	0.035	0.23	0.307
376	U	0.039	0.062	0.652	0.077
377	A	0.041	0.573	0.136	0.184
378	C	0.029	0.086	0.181	0.06
379	G	0.131	0.019	0.288	0.353
380	A	0.297	0.228	0.184	0.084
381	C	0.192	0.304	0.184	0.231
382	A	0.537	0.409	0.178	0.155
383	A	-999	0.641	0.149	0.136
384	A	0.658	0.609	0.208	0.12
385	G	0.439	0.026	0.273	0.345
386	A	0.607	0.503	0.095	0.144
387	G	0.138	0.072	0.168	0.434
388	G	0.058	0.062	0.235	0.333
389	A	0.038	0.22	0.197	0.152
390	G	0.014	0.018	0.22	0.191
391	A	0.108	0.003	0.166	0.097
392	U	0.047	0.096	0.375	0.127
393	C	0.044	0.003	0.17	0.074
394	A	0.084	0.122	0.191	0.094
395	G	0.1	0.036	0.247	0.273
396	G	0.32	0.071	0.225	0.289
397	A	0.049	0.07	0.155	0.101
398	G	0.147	0.085	0.302	0.117
399	G	0.412	0.015	0.242	0.149
400	A	0.743	0.131	0.242	0.031
401	U	0.51	0.042	1.125	0.23
402	U	0.717	0.043	1.153	0.276
403	U	0.648	0.099	1.054	0.172
404	G	1.178	0.128	0.419	2.016
405	G	0.265	0.017	0.53	1.295
406	C	0.3	0.004	0.122	0.547
407	G	0.042	0.016	0.217	0.371
408	U	0.007	0.074	0.35	0.095
409	C	0.014	0.011	0.169	0.109
410	A	0.458	0.504	0.176	0.103
411	A	0.784	0.618	0.108	0.194
412	G	1.048	0.04	0.174	1.718
413	C	0.225	0.037	0.173	0.162
414	G	0.815	0.019	0.099	0.646
415	A	0.844	0.924	0.233	0.148
416	A	0.748	0.95	0.269	0.016
417	C	0.272	0.732	0.009	0.348
418	A	0.721	0.953	0.267	0.158
419	A	0.869	0.972	0.244	0.177
420	U	0.834	0.041	1.24	0.257
421	G	1.06	0.094	0.531	1.773
422	G	1.097	0.064	0.449	0.681
423	A	0.886	0.977	0.304	0.273
424	G	1.071	0.082	0.393	1.778
425	A	0.919	0.907	0.17	0.188
426	G	1.066	0.006	0.373	1.93
427	G	0.184	0.081	0.23	0.339
428	A	0.015	0.035	0.167	0.052
429	C	0.086	0.002	0.284	0.471
430	G	0.077	0.037	0.087	0.22
431	C	0.077	0.412	0.162	0.102
432	A	0.083	0.682	0.143	0.112
433	A	0.152	0.019	0.178	0.094
434	C	0.096	0.058	0.152	0.111
435	U	0.072	0.035	0.377	0.121
436	G	0.413	0.017	0.193	0.323
437	C	0.172	0.03	0.087	0.072
438	U	0.048	0.101	0.087	0.113
439	G	0.03	0.061	0.147	0.111
440	G	0.118	0.026	0.243	0.245
441	U	0.034	0.011	0.312	0.143
442	C	0.04	0.053	0.147	0.126
443	U	0.122	0.002	0.472	0.198
444	U	0.424	0.086	0.661	0.124
445	A	-999	0.445	0.113	0.131
446	C	0.067	0.008	0.153	0.07
447	C	0.02	0.029	0.117	0.079
448	C	0.072	0.152	0.168	0.117
449	A	0.334	0.594	0.154	0.156
450	C	0.049	0.254	0.146	0.194
451	C	0.005	0.104	0.161	0.127
452	U	0.026	0.094	0.435	0.113
453	G	0.065	0.096	0.214	0.2
454	A	0.435	0.167	0.199	0.253
455	U	0.201	0.048	0.295	0.018
456	G	0.867	0.024	0.376	0.317
457	A	0.303	0.12	0.147	-0.002
458	U	-999	0.067	0.493	0.034
459	A	0.098	0.412	0.15	0.104
460	U	0.053	0.08	0.43	0.09
461	G	0.009	0.092	0.198	0.272
462	G	0.02	0.021	0.101	0.107
463	C	-999	0.007	-0.007	0.011
464	A	0.031	0.052	0.035	0.04
465	U	0.206	0.011	0.389	0.042
466	U	0.68	0.068	0.595	0.075
467	C	0.458	0.347	0.067	0.218
468	C	0.217	0.422	0.078	0.043
469	A	0.542	0.538	0.005	0.027
470	A	0.675	0.567	0.064	0.011
471	U	0.755	0.035	1.086	0.108
472	C	0.434	0.768	0.22	0.09
473	U	0.756	0.003	1.155	0.129
474	A	0.787	0.785	0.008	0.195
475	A	0.789	0.746	0.035	0.243
476	A	1.253	0.615	0.071	0.125
477	U	1.231	0.074	0.728	0.22
478	G	0.119	0.068	0.209	0.481
479	A	0.082	0.128	0.072	0.189
480	U	0.033	0.001	0.272	0.223
481	G	0.04	0.004	0.048	0.021
482	C	0.043	0.028	0.084	0.045
483	C	0.07	0.13	0.002	0.157
484	A	0.236	0.244	0.087	0.031
485	C	0.166	0.291	0.099	0.149
486	A	0.349	0.315	0.084	0.176
487	U	0.034	0.01	0.405	0.357
488	A	0.05	0.199	0.035	0.144
489	U	0.048	0.013	0.269	0.047
490	C	0.043	0.017	0.019	0.369
491	A	0.119	0.072	0.003	0.119
492	G	0.084	0.096	0.163	0.128
493	A	0.486	0.295	0.079	0.068
494	G	0.298	0.017	0.121	0.23
495	A	0.415	0.268	0.023	0.128
496	A	0.279	0.287	0.027	0.118
497	C	0.034	0.03	0.009	0.022
498	G	0.105	0.004	0.138	0.137
499	A	0.153	0.429	0.084	0.097
500	G	0.167	0.008	0.11	0.082
501	A	0.172	0.315	0.021	0.169
502	G	0.201	0.062	0.183	0.05
503	C	0.036	0.049	0.038	0.045
504	U	0.043	0.017	0.24	-0.007
505	C	0.032	0.064	0.055	0.021
506	U	0.078	0.065	0.254	0.011
507	C	0.213	0.051	0.052	0.138
508	G	-999	0.008	0.248	1.261
509	U	0.478	0.107	0.853	0.099
510	G	0.21	0.084	0.227	0.016
511	C	0.052	0.026	0.027	0.628
512	G	0.37	0.009	0.165	0.085
513	U	1.013	0.002	0.894	0.062
514	A	0.12	1.007	0.029	0.114
515	C	0.032	0.015	0.047	0.079
516	U	0.068	0.099	0.432	0.1
517	G	0.024	0.074	0.242	0.119
518	G	0.051	0.016	0.026	0.032
519	A	0.027	0.031	0.05	0.059
520	A	0.049	0.004	0.219	0.02
521	U	0.033	0.091	0.301	0.169
522	G	0.219	0.009	0.092	0.044
523	G	0.307	-999	0.032	0.022
524	A	0.189	0.387	0.064	0.009
525	C	0.021	0.013	0.038	0.153
526	C	0.015	0.013	0.013	0.04
527	C	0.062	0.043	0.031	0.024
528	A	1.073	0.313	0.056	0.365
529	A	0.737	0.399	0.114	0.062
530	G	0.259	0.009	0.109	0.087
531	G	0.191	0.008	0.136	0.134
532	A	0.228	0.188	0.076	0.009
533	U	0.185	0.003	0.39	0.129
534	G	0.421	0.008	0.176	0.094
535	U	0.242	0.01	0.381	0.061
536	G	0.067	0.01	0.094	0.584
537	C	0.034	0.002	0.091	0.097
538	U	0.03	0.015	0.201	0.108
539	C	0.029	0.013	0.01	0.146
540	U	0.029	0.024	0.237	0.08
541	C	0.03	0.01	0.039	0.155
542	U	0.13	0.001	0.238	0.34
543	G	0.397	0.009	0.106	0.027
544	A	0.541	0.328	0.072	0.34
545	U	0.389	-0.001	1.057	0.499
546	G	0.229	0.015	0.132	0.142
547	C	0.036	0.057	0.067	0.164
548	A	0.174	0.28	0.092	0.214
549	A	0.29	0.632	0.045	0.05
550	G	0.21	0.019	0.096	0.433
551	G	0.112	0.016	0.091	0.04
552	G	-999	0.171	0.188	0.016
553	U	0.042	0.012	0.194	0.022
554	C	0.053	0.037	0.016	0.037
555	A	0.113	0.035	0.008	0.156
556	A	0.333	0.473	0.025	0.443
557	C	0.054	0.679	0.027	0.383
558	U	0.019	0.086	0.323	0.04
559	C	0.012	0.011	0.068	0.361
560	U	0.087	0.026	0.229	0.199
561	C	0.003	0.037	0.091	0.096
562	C	0.01	0.054	0.073	0.199
563	C	0.039	0.151	0.01	0.434
564	G	0.208	0.082	0.151	0.127
565	A	0.443	0.357	0.045	0.135
566	G	0.377	-0.003	0.161	0.1
567	G	0.911	0.269	0.222	0.007
568	A	0.096	0.339	-999.041	0.141
569	G	0.419	0.101	0.165	0.009
570	A	0.503	0.532	0.045	0.06
571	U	0.217	0.016	0.523	0.048
572	C	0.027	0.244	0.017	0.105
573	U	0.041	0.084	0.442	0.023
574	G	0.057	0.053	0.023	0.284
575	G	0.178	0.044	0.011	0.184
576	A	0.315	0.023	0.173	0.131
577	G	0.286	0.016	0.134	0.551
578	C	0.172	1.559	0.102	0.04
579	U	0.009	0.023	0.059	0.019
580	G	0.071	0.006	-0.007	0.053
581	C	0.181	0.006	-0.008	0.076
582	C	0.351	0.232	0.058	0.104
583	G	0.3	0.01	0.082	0.088
584	G	0.402	0.012	0.18	0.115
585	U	0.341	0.005	0.905	0.39
586	G	0.281	0.012	0.009	0.095
587	C	0.084	0.201	0.061	0.599
588	A	0.314	0.532	0.095	0.062
589	G	0.065	0.01	0.046	0.036
590	C	0.093	0.06	0.025	0.052
591	A	0.158	0.198	0.032	0.155
592	G	0.282	0.06	0.241	0.107
593	U	0.275	0.038	0.35	0.104
594	A	0.351	0.376	0.028	0.131
595	A	0.204	0.778	0.022	-0.002
596	A	0.183	0.45	-0.003	0.321
597	G	0.06	0.017	0.069	0.043
598	G	0.043	0.044	0.069	0.009
599	G	-999	0.042	0.15	0.115
600	G	0.057	0.001	0.063	0.119
601	G	1.301	0.009	0.124	0.066
602	U	0.338	0.021	0.553	0.051
603	A	0.303	0.373	0.104	0.057
604	G	0.037	0.019	0.153	0.129
605	G	0.106	0.047	0.106	0.033
606	G	0.142	0.158	0.199	0.116
607	A	0.202	0.599	0.202	0.065
608	C	0.143	0.429	0.078	0.014
609	A	0.433	0.546	0.052	0.112
610	A	0.51	0.535	0.103	0.116
611	U	0.473	0.017	0.672	0.099
612	G	0.339	0.084	0.209	0.099
613	G	0.137	0.081	0.218	0.041
614	U	0.213	0.026	0.505	0.01
615	G	0.273	0.077	0.207	0.123
616	A	0.494	0.42	0.026	0.02
617	U	0.426	0.098	0.627	0.137
618	G	0.305	0.007	0.1	0.214
619	G	0.466	0.023	0.171	0.055
620	A	0.38	1.379	0.04	0.137
621	G	0.037	0.008	0.075	0.216
622	C	0.033	0.068	0.061	0.143
623	U	0.047	0.023	0.331	0.655
624	G	0.056	-999	0.121	0.096
625	A	0.279	0.368	0.03	0.034
626	U	0.164	0.007	0.455	0.02
627	U	0.079	0.022	0.407	0.168
628	C	0.008	0.013	0.069	0.111
629	G	0.075	0.011	0.174	0.029
630	G	0.328	0.011	0.138	0.214
631	A	0.713	0.785	0.157	0.098
632	U	0.314	0.051	0.593	0.326
633	G	0.369	0.012	0.231	0.52
634	A	0.542	0.473	0.29	0.1
635	U	0.53	0.064	0.754	0.007
636	A	0.723	0.767	0.02	0.564
637	A	0.641	0.738	0.061	0.118
638	A	0.681	0.785	0.098	0.03
639	A	0.617	0.657	-0.004	0.137
640	C	0.1	0.388	0.055	0.076
641	G	0.16	0.001	0.062	0.186
642	A	0.314	1.165	0.068	0.055
643	G	0.323	0.059	0.232	0.118
644	G	0.058	0.066	0.156	0.048
645	G	0.004	0.032	0.297	0.114
646	A	0.03	0.315	0.192	0.087
647	U	0.025	0.023	0.3	0.394
648	C	0.037	0.191	0.018	0.138
649	A	0.204	0.487	0.102	0.099
650	A	0.271	0.588	0.051	0.02
651	C	0.117	0.047	0.072	0.379
652	G	0.252	0.007	0.125	0.056
653	A	0.356	0.645	0.034	0.022
654	C	0.081	0.744	0.031	0.055
655	C	-999	0.314	0.092	0.2
656	G	0.026	0.009	0.119	0.043
657	G	0.105	0.014	0.059	0.08
658	A	0.095	0.259	0.069	0.092
659	A	0.095	0.189	0.06	0.095
660	U	0.12	0.04	0.329	0.057
661	U	0.067	0.014	0.365	0.014
662	U	0.055	0.006	0.332	0.119
663	C	0.018	0.027	0.049	0.026
664	U	0.057	0.025	0.285	0.054
665	G	0.094	0.022	0.14	0.09
666	G	0.178	0.121	0.124	0.05
667	A	0.164	0.081	0.06	0.023
668	G	0.067	0.14	0.067	0.042
669	A	0.068	0.134	0.032	0.122
670	G	0.037	0.022	0.15	-999
671	G	0.047	-0.003	0.138	0.026
672	C	0.148	0.693	0.139	0.128
673	G	0.234	0.046	0.102	0.261
674	A	0.135	0.894	0.179	0.108
675	A	0.784	0.893	0.007	0.159
676	A	0.504	0.912	0.078	0.006
677	A	0.509	0.893	0.082	-0.003
678	U	0.571	0.023	0.629	0.006
679	G	0.453	0.018	0.252	-999
680	G	0.549	0.014	0.27	0.574
681	A	0.494	0.416	0.118	0.024
682	A	0.491	0.637	0.07	0.182
683	G	0.571	0.019	0.304	-999
684	A	0.703	0.925	0.107	0.042
685	A	0.72	0.961	0.086	0.259
686	G	0.841	0.017	0.203	1.708
687	A	0.675	0.857	0.066	0.014
688	A	0.566	0.753	0.062	-0.006
689	C	0.495	0.61	0.127	0.048
690	A	0.164	0.854	0.067	0.03
691	A	0.344	0.626	0.15	0.039
692	G	0.409	0.067	0.172	0.576
693	G	0.524	0.03	0.207	0.397
694	A	0.348	0.613	0.07	0.078
695	U	0.901	0.039	0.32	0.031
696	U	0.037	0.036	0.308	0.037
697	G	0.038	0.019	0.109	0.104
698	C	0.021	0.031	0.017	0.024
699	A	0.016	0.114	0.052	0.057
700	U	0.037	0.065	0.298	0.042
701	A	0.043	0.234	0.055	0.028
702	U	0.098	0.084	0.367	0.033
703	G	0.123	0.085	0.164	0.482
704	A	0.682	1.109	0.092	0.027
705	G	0.797	0.111	0.303	1.537
706	A	0.649	1.056	0.149	0.005
707	G	0.479	0.161	0.348	3.167
708	A	0.683	1.067	0.069	0.011
709	A	0.448	0.619	0.084	0.003
710	U	0.8	0.068	0.381	0.007
711	G	0.124	0.049	0.174	0.293
712	U	0.044	0.039	0.43	0.07
713	G	0.037	0.065	0.031	0.232
714	C	0.02	0.084	0.029	0.045
715	A	-999	0.238	0.19	0.121
716	A	0.04	0.198	-999	0.019
717	C	0.086	0.156	0.032	0.051
718	A	0.029	0.945	0.109	0.053
719	U	0.342	0.037	0.038	0.011
720	C	0.029	0.015	0.098	0.016
721	C	0.001	0.018	0.103	0.024
722	U	0.005	0.01	0.212	0.051
723	C	0.143	0.103	0.029	0.114
724	A	0.279	0.228	0.002	0.07
725	A	0.425	1.116	0.039	0.051
726	A	0.41	1.03	0.01	0.017
727	G	0.402	-0.002	0.117	0.621
728	G	0.081	0.079	0.118	0.12
729	G	0.395	0.083	0.018	1.43
730	A	0.323	0.374	0.017	0.041
731	A	0.18	0.224	0.025	0.051
732	A	0.291	0.226	0.072	0.099
733	U	0.034	0.014	0.243	0.022
734	U	0.004	0.005	0.21	0.01
735	C	-999	0.001	0.049	0.024
736	C	0.006	0.015	-0.001	0.082
737	A	0.301	0.484	0.004	0.05
738	A	0.607	0.711	0.122	0.014
739	A	0.747	0.728	0.135	0.138
740	C	0.172	0.272	0.227	0.01
741	A	0.311	0.486	0.014	-0.003
742	G	0.21	0.008	0.251	0.45
743	C	0.064	0.088	0.104	0.051
744	A	0.432	0.749	-0.008	0.071
745	G	0.218	0.019	0.223	0.446
746	C	0.137	0.082	0.074	0.105
747	A	0.089	0.186	0.033	0.022
748	C	0.089	0.153	0.047	0.114
749	A	0.419	0.519	0.064	0.019
750	A	0.792	0.786	0.053	0.051
751	A	0.811	0.538	0.13	0.133
752	G	0.55	0.018	0.378	0.611
753	A	0.482	0.359	0.338	0.177
754	G	0.216	0.015	0.108	0.313
755	C	0.295	0.263	0.276	0.278
756	A	0.679	0.777	0.04	0.038
757	A	0.925	0.713	0.115	0.012
758	U	0.853	0.007	1.025	0.153
759	G	0.937	0.005	0.256	0.685
760	A	0.972	0.756	0.069	0.116
761	U	0.868	0.092	0.985	0.14
762	G	1.131	0.011	0.27	1.405
763	G	0.52	0.023	0.165	0.622
764	A	0.452	0.306	0.039	0.046
765	U	0.203	0.003	0.503	0.132
766	C	0.098	0.121	0.021	0.07
767	A	0.342	0.47	0.015	0.013
768	A	0.583	0.973	-0.003	0.104
769	G	0.388	0.017	0.067	0.537
770	U	0.181	0.029	0.346	0.05
771	G	0.084	0.003	0.034	0.23
772	C	0.035	0.027	0.031	0.134
773	G	0.401	-0.002	0.01	0.33
774	A	0.356	0.304	0.018	0.148
775	G	0.283	0.073	0.091	0.482
776	A	0.288	0.284	0.023	0.145
777	G	0.246	0.006	0.027	0.366
778	A	0.219	0.34	0.05	0.061
779	G	0.204	0.013	0.03	0.36
780	C	0.073	0.068	0.06	0.086
781	A	0.22	0.268	0.06	0.116
782	G	0.669	0.005	0.082	0.617
783	A	-999	0.65	0.016	0.166
784	A	0.715	0.662	0.078	0.102
785	A	0.267	0.289	0.188	0.08
786	U	0.114	0.01	0.376	0.034
787	C	0.009	0.012	0.059	0.024
788	C	0.05	0.032	0.116	0.144
789	U	0.141	0.003	0.463	0.251
790	G	0.183	0.008	0.196	0.385
791	G	0.161	0.099	0.123	0.356
792	G	0.496	0.005	0.278	0.419
793	A	0.771	0.686	0.063	0.106
794	A	0.894	0.577	0.061	0.083
795	U	0.565	0.001	0.6	0.146
796	G	0.711	0.008	0.335	1.57
797	C	0.065	0.136	0.06	0.129
798	U	0.235	0.093	0.458	0.187
799	G	0.396	0.012	0.079	0.553
800	A	0.751	0.539	0.139	0.263
801	A	0.618	0.854	0.028	0.117
802	A	0.6	0.844	0.043	0.11
803	U	0.594	0.013	0.881	0.087
804	U	0.586	0.006	0.877	0.161
805	G	0.649	0.001	0.202	0.413
806	A	0.621	0.65	-999	0.007
807	A	0.889	0.785	0.12	0.272
808	G	0.601	0.034	0.171	0.647
809	A	0.553	0.608	0.053	0.081
810	U	0.419	0.038	0.659	0.082
811	C	0.089	0.169	-0.012	0.078
812	U	0.105	0.008	0.413	0.106
813	C	0.053	0.162	0.048	0.023
814	A	0.25	0.253	0.078	0.107
815	U	0.455	0.01	0.678	0.196
816	U	0.333	0.011	0.658	0.157
817	U	0.652	-0.002	0.825	0.115
818	U	0.405	-0.001	0.579	0.047
819	U	0.201	-0.002	0.465	0.06
820	C	0.103	0.045	0.079	0.156
821	U	0.433	0.019	0.467	0.129
822	G	0.303	0.016	0.182	0.429
823	G	0.178	0.005	0.149	0.405
824	C	0.064	0.216	0.04	0.061
825	A	0.263	0.845	0.025	0.038
826	C	0.251	0.111	0.076	0.152
827	G	0.007	0.02	0.143	0.433
828	G	0.112	0.011	0.173	0.518
829	U	0.068	0.003	0.397	0.109
830	C	0.009	0.053	0.005	0.036
831	U	0.18	0.017	0.412	0.184
832	G	0.317	0.029	0.204	0.589
833	C	0.124	0.136	0.089	0.052
834	A	0.21	0.575	-999	0.016
835	C	-999	0.129	0.018	0.031
836	U	0.126	0.022	0.365	0.123
837	C	0.165	0.152	0.102	0.108
838	A	0.406	0.462	0.064	0.106
839	U	0.106	0.015	0.379	0.072
840	C	0.027	0.053	0.06	0.05
841	C	0.067	0.06	0.052	0.08
842	U	0.318	0.016	0.329	0.163
843	G	0.953	0.032	0.145	0.54
844	A	0.964	1.085	0.082	0.244
845	G	0.971	0.021	0.14	0.977
846	A	0.931	0.696	0.008	0.174
847	G	0.703	0.029	0.22	0.048
848	G	0.467	0.02	0.122	0.58
849	A	0.325	0.796	0.02	0.109
850	U	0.381	0.025	0.587	0.126
851	C	0.007	0.032	0.088	0.131
852	A	0.14	0.228	0.034	0.091
853	G	0.291	0.025	0.086	0.408
854	U	0.214	0.021	0.334	0.135
855	G	0.42	0.019	0.161	0.54
856	G	0.681	0.013	0.171	-999
857	C	0.067	0.182	0.068	0.147
858	C	0.055	0.053	0.034	0.076
859	C	0.053	0.059	0.037	0.001
860	A	0.357	0.62	0.004	0.154
861	U	0.578	0.041	0.405	0.128
862	A	0.454	0.693	0.064	0.021
863	A	0.455	0.412	0.118	0.151
864	G	0.167	0.03	0.05	0.151
865	U	0.078	0.016	0.082	0.049
866	C	0.031	0.042	0.042	0.118
867	C	-999	0.011	0.087	0.296
868	U	-999	0.012	0.102	0.191
869	G	0.048	0.008	0.101	0.205
870	C	0.101	0.072	0.055	0.055
871	U	0.474	-0.001	0.512	0.206
872	U	0.644	0.023	0.563	0.175
873	G	0.423	0.012	0.21	0.57
874	C	0.033	0.051	0.049	0.119
875	C	0.415	0.211	0.38	0.548
876	U	0.265	0.034	0.385	0.15
877	G	0.285	0.022	0.177	0.655
878	C	0.179	0.364	0.01	0.01
879	U	0.367	0.065	0.778	0.248
880	U	0.441	0.058	0.536	0.185
881	G	0.405	0.071	0.165	0.692
882	U	0.612	0.029	0.662	0.158
883	G	-999	0.036	0.078	0.447
884	U	0.535	0.019	0.919	0.276
885	G	0.934	0.03	0.221	0.31
886	U	0.796	0.033	0.659	0.063
887	A	0.731	0.51	0.056	0.136
888	C	0.439	0.309	0.001	0.207
889	G	0.653	0.025	0.004	0.322
890	G	0.636	0.025	0.054	0.698
891	A	0.259	0.318	0.088	0.044
892	C	0.074	0.04	0.027	0.067
893	U	-999	0.022	0.018	0.04
894	U	0.378	0.015	0.201	0.249
895	G	0.245	-0.002	0.093	0.365
896	C	0.171	0.181	0.02	0.104
897	A	0.733	0.456	0.036	0.171
898	G	0.504	0.159	0.144	0.563
899	U	1.079	0.153	1.266	0.25
900	G	0.708	0.122	0.185	0.457
901	G	0.348	0.014	0.099	0.562
902	C	0.293	0.065	0.046	0.475
903	C	0.088	0.086	0.096	0.061
904	A	0.381	0.383	0.04	0.185
905	G	1.002	0.075	0.164	0.414
906	U	0.729	0.08	0.505	0.245
907	G	0.654	0.001	0.185	0.481
908	G	0.477	0.011	0.093	0.441
909	A	1.184	0.595	0.075	0.264
910	U	0.179	0.043	0.53	0.003
911	A	-999	0.852	0.159	0.303
912	U	1.091	0.046	0.778	0.358
913	G	1.325	0.084	0.209	0.511
914	A	0.374	1.237	0.032	0.022
915	C	0.085	0.11	0.02	0.135
916	U	0.267	0.022	0.36	0.13
917	U	0.564	0.028	0.72	0.29
918	U	0.653	0.025	0.768	0.264
919	G	0.662	0.041	0.123	0.423
920	A	0.44	0.688	0.039	0.279
921	G	0.575	0.041	0.087	0.668
922	A	0.461	0.778	0.069	0.314
923	G	0.687	0.051	0.141	1.833
924	A	0.499	0.748	-0.005	0.159
925	G	0.592	0.039	0.045	0.453
926	A	0.597	0.632	0.043	0.244
927	A	0.87	0.57	0.019	0.23
928	G	0.143	0.083	0.03	0.438
929	G	0.092	0.026	0.267	0.675
930	G	0.572	0.046	0.057	0.682
931	U	0.503	0.05	0.545	0.22
932	A	0.344	1.187	-0.005	0.178
933	C	0.041	0.041	0.028	0.13
934	U	0.084	0.039	0.234	0.086
935	C	0.029	0.052	0.07	0.016
936	U	0.084	0.044	0.101	0.178
937	C	0.09	0.041	0.035	0.17
938	U	0.1	0.033	0.254	0.148
939	G	0.027	0.028	0.028	0.253
940	G	-999	0.039	0.062	0.355
941	U	-999	0.022	0.067	0.109
942	U	0.043	0.015	0.042	0.136
943	G	0.153	0.049	0.062	0.422
944	G	0.254	0.077	0.046	0.539
945	A	0.537	0.56	0.058	0.27
946	A	1.073	0.649	0.037	0.275
947	U	0.763	0.068	0.747	0.205
948	A	-999	0.632	0.019	0.076
949	G	0.341	0.09	0.063	0.692
950	A	0.457	1.721	0.033	0.103
951	U	0.093	0.117	0.121	0.105
952	C	0.049	0.08	0.023	0.075
953	C	0.148	0.029	0.063	0.047
954	U	0.534	0.137	0.795	0.31
955	U	0.72	0.114	0.977	0.196
956	U	0.339	0.054	0.676	0.111
957	C	0.07	0.127	0.023	0.133
958	C	-999	0.046	0.052	0.013
959	G	0.018	0.01	0.068	0.196
960	C	0.044	0.068	0.014	0.093
961	C	0.045	0.018	0.006	0.118
962	U	0.107	0.156	0.085	0.193
963	G	0.062	0.067	0.035	0.167
964	C	0.102	1.256	0.056	0.169
965	U	0.091	0.051	0.091	0.085
966	U	0.072	0.002	0.059	0.153
967	C	0.18	0.088	0.062	0.309
968	A	0.43	0.248	0.051	0.306
969	A	0.504	0.721	0.037	0.261
970	A	0.506	0.729	0.048	0.197
971	A	0.458	0.762	0.017	0.371
972	C	0.32	0.652	0.052	0.31
973	A	0.217	0.193	0.038	0.024
974	G	0.072	0.057	0.052	0.201
975	C	0.071	0.074	0.009	0.039
976	C	0.146	0.091	0.053	0.034
977	A	0.353	0.531	0.025	0.062
978	G	0.208	0.097	0.081	0.397
979	G	0.166	0.13	0.389	0.303
980	U	0.101	0.21	0.303	0.089
981	C	0.049	0.091	0.06	0.053
982	U	0.122	0.122	0.12	0.038
983	U	0.837	0.052	0.355	0.045
984	U	0.896	0.067	0.522	0.037
985	A	-999	0.772	0.056	0.019
986	G	0.39	0.064	0.108	0.466
987	U	0.146	0.019	0.154	0.079
988	C	0.047	0.212	-0.01	0.065
989	U	0.038	0.022	0.061	0.051
990	C	0.03	-0.001	-0.009	0.098
991	A	0.097	0.108	0.021	0.048
992	U	0.095	0.016	0.115	0.041
993	U	0.227	0.1	0.138	0.007
994	A	0.691	0.53	0.047	0.085
995	G	0.644	0.066	0.234	0.461
996	A	0.577	0.706	0.045	0.095
997	C	0.056	0.554	0.007	0.026
998	C	0.101	0.68	0.014	0.033
999	A	0.408	0.589	0.031	0.088
1000	A	0.157	0.112	0.029	0.059
1001	A	0.147	0.132	0.034	0.046
1002	U	0.051	0.009	0.14	0.097
1003	G	0.07	0.104	0.065	0.27
1004	A	0.053	0.121	0.037	0.09
1005	G	0.081	0.015	0.042	0.323
1006	A	0.158	0.574	0.023	0.046
1007	A	0.283	0.564	0.04	0.079
1008	U	0.157	0.004	0.252	0.017
1009	C	0.053	0.086	0.023	0.063
1010	C	0.017	0.024	0.045	0.056
1011	A	0.038	0.117	0.028	0.006
1012	G	0.017	0.046	0.054	0.19
1013	C	0.246	0.405	0.219	0.006
1014	A	0.169	0.409	0.063	0.025
1015	C	0.153	0.58	0.049	0.087
1016	A	0.672	0.923	0.068	0.014
1017	U	0.502	0.004	0.987	0.011
1018	A	0.139	0.132	0.047	0.027
1019	A	0.097	0.089	0.035	0.083
1020	G	0.019	0.003	0.038	0.192
1021	A	0.085	0.1	0.038	0.018
1022	G	0.056	0.017	0.054	0.208
1023	U	0.281	0.02	0.147	0.02
1024	C	0.438	0.58	0.068	0.027
1025	A	0.696	0.706	0.086	0.09
1026	A	0.744	0.695	0.073	0.068
1027	U	0.622	0.028	0.709	0.042
1028	U	0.806	0.229	0.826	0.013
1029	A	1.06	0.432	0.098	0.086
1030	G	0.538	0.012	0.122	0.239
1031	U	0.787	0.041	1.597	0.084
1032	G	0.023	0.032	0.076	0.19
1033	U	0.075	0.005	0.095	0.08
1034	G	0.089	0.046	0.024	0.132
1035	G	0.078	0.015	0.018	0.136
1036	A	0.02	0.042	0.005	0.052
1037	U	0.232	0.032	0.135	0.095
1038	G	0.077	0.009	0.087	0.203
1039	G	0.095	0.103	0.018	0.134
1040	C	0.129	0.093	0.024	0.113
1041	A	1.063	0.586	0.06	0.083
1042	U	0.234	0.03	0.297	0.058
1043	G	0.089	0.047	0.039	0.266
1044	C	0.061	0.021	0.051	0.03
1045	C	0.229	0.735	0.01	0.019
1046	A	0.231	0.597	0.065	0.069
1047	C	0.029	0.043	0.027	0.08
1048	U	0.081	0.017	0.094	0.069
1049	C	0.065	0.037	0.025	0.038
1050	U	0.275	-0.002	0.16	0.08
1051	G	0.465	0.046	0.096	0.382
1052	C	0.231	0.31	0.055	0.019
1053	A	0.692	0.716	0.085	0.118
1054	G	0.485	0.027	0.166	0.137
1055	C	0.233	0.08	0.1	0.086
1056	A	0.558	0.433	0.056	0.07
1057	U	0.459	0.004	0.561	0.113
1058	U	0.41	0.023	0.451	0.101
1059	U	0.436	0.05	0.353	0.108
1060	G	0.48	0.019	0.088	0.416
1061	A	0.976	0.513	0.086	0.124
1062	G	0.433	0.003	0.16	0.064
1063	G	0.454	0.029	0.253	1.904
1064	A	0.158	0.148	0.089	0.076
1065	C	0.06	0.018	0.037	0.042
1066	C	0.068	0.018	0.053	0.072
1067	U	0.519	0.028	1	0.105
1068	U	1.067	0.064	1.083	0.052
1069	A	-999	0.855	0.107	0.077
1070	G	0.327	0.076	0.124	0.78
1071	A	-999	1.038	0.074	0.108
1072	G	0.188	0.027	0.087	0.475
1073	U	0.281	0.045	0.263	0.137
1074	C	0.029	0.012	0.026	0.076
1075	U	0.092	0.061	0.095	0.081
1076	C	0.114	0.064	0.167	0.021
1077	A	0.204	0.436	0.006	0.079
1078	A	0.511	0.717	0.048	0.149
1079	G	0.25	0.008	0.089	0.43
1080	U	0.359	0.056	0.321	0.107
1081	U	0.727	0.014	0.774	0.077
1082	U	0.764	0.017	0.715	0.165
1083	C	0.207	0.546	0.119	0.092
1084	A	0.659	0.834	0.086	0.148
1085	U	0.684	0.039	0.869	0.1
1086	C	0.267	0.5	0.098	0.099
1087	A	0.634	0.628	0.123	0.052
1088	G	0.412	0.028	0.116	0.865
1089	A	0.735	0.99	0.078	0.016
1090	G	0.04	0.011	0.028	0.093
1091	G	0.076	0.022	0.092	0.288
1092	G	0.102	0.023	0.284	0.209
1093	A	0.153	0.164	0.039	0.042
1094	C	0.069	0.039	0.035	0.124
1095	A	0.364	0.579	0.062	0.03
1096	A	0.86	1.117	0.145	0.224
1097	G	0.99	0.02	0.28	1.092
1098	A	0.896	0.792	0.055	0.173
1099	G	-999	0.013	0.275	1.517
1100	U	0.009	-0.002	0.778	0.011
1101	G	0.811	0.016	0.076	1.304
1102	G	0.709	0.026	0.244	0.656
1103	U	0.091	0.016	0.207	0.116
1104	C	0.072	0.028	0.043	0.058
1105	C	0.041	0.043	0.051	0.039
1106	C	0.178	0.098	0.096	0.014
1107	A	0.604	1.019	0.086	0.061
1108	A	0.525	0.417	0.071	0.116
1109	G	0.208	0.019	0.125	0.695
1110	A	0.563	0.317	0.087	0.117
1111	G	0.09	0.067	0.086	0.303
1112	G	0.109	0.001	0.118	0.29
1113	A	0.181	0.214	0.041	0.104
1114	C	0.103	0.068	0.037	0.029
1115	A	0.152	0.403	0.105	0.12
1116	G	0.105	0.012	0.065	0.353
1117	C	0.082	0.021	0.02	0.022
1118	U	0.15	0.007	0.125	0.074
1119	A	0.135	0.039	0.103	0.114
1120	U	0.082	0.011	0.368	0.08
1121	C	0.052	0.024	0.032	0.084
1122	C	0.081	0.028	0.054	-0.007
1123	A	0.062	0.06	0.079	0.051
1124	C	0.095	0.037	0.115	0.119
1125	C	0.152	0.036	0.055	0.008
1126	A	0.653	0.828	0.193	0.209
1127	G	1.09	0.02	0.377	0.548
1128	A	1.153	1.068	0.09	0.166
1129	G	0.09	0.056	0.129	0.406
1130	G	0.02	0.013	0.143	0.361
1131	G	0.02	0.016	0.132	0.309
1132	G	0.023	0.001	0.466	0.307
1133	U	0.004	0.019	0.268	0.172
1134	U	0.036	0.02	0.165	0.176
1135	C	0.15	0.085	0.096	0.051
1136	A	0.578	0.489	0.149	0.164
1137	A	0.649	0.71	0.132	0.213
1138	A	0.519	0.704	0.105	0.159
1139	U	0.128	0.008	0.274	0.144
1140	U	0.246	0.026	0.248	0.223
1141	G	0.161	0.028	0.085	0.31
1142	C	0.162	0.041	0.02	0.155
1143	U	0.107	0.103	0.173	0.148
1144	U	0.104	0.003	0.178	0.089
1145	C	0.121	0.013	0.074	0.127
1146	A	0.671	0.718	0.111	0.12
1147	A	0.468	0.634	0.111	0.109
1148	A	0.537	0.414	0.102	0.214
1149	U	0.444	0.086	0.459	0.332
1150	G	0.904	0.057	0.185	0.413
1151	A	0.991	1.212	0.174	0.335
1152	G	-999	0.166	0.323	1.666
1153	A	0.97	0.983	0.116	0.008
1154	A	1.112	0.958	0.142	0.247
1155	C	0.284	0.363	0.121	0.012
1156	A	0.637	0.553	0.134	0.221
1157	U	0.64	0.08	0.508	0.345
1158	G	0.997	0.123	0.241	0.407
1159	G	0.539	0.109	0.117	0.393
1160	A	0.592	0.106	0.102	0.132
1161	G	0.323	0.056	0.137	0.365
1162	G	0.129	0.015	0.088	0.224
1163	C	-999	0.015	0.04	0.018
1164	A	-999	0.017	0.043	0.139
1165	A	0.073	0.082	0.089	0.176
1166	U	0.08	-0.001	0.224	0.251
1167	G	0.018	0.019	0.139	0.428
1168	G	0.015	0.003	0.049	0.283
1169	A	0.05	0.03	0.037	0.134
1170	C	0.156	0.019	0.049	0.122
1171	U	0.148	0.019	0.145	0.18
1172	C	0.127	0.035	0.063	0.081
1173	C	0.172	0.228	0.116	0.126
1174	A	0.509	0.894	0.141	0.129
1175	A	0.822	0.854	0.112	0.115
1176	C	0.227	0.636	0.088	0.015
1177	A	0.114	0.381	0.11	0.11
1178	C	0.077	0.017	0.077	0.146
1179	U	0.124	0.003	0.161	0.12
1180	C	0.074	0.042	0.036	0.162
1181	U	0.215	0.01	0.227	0.309
1182	U	0.069	0.012	0.225	0.087
1183	G	0.673	-0.001	0.138	0.536
1184	A	0.468	1.092	0.102	0.122
1185	A	0.232	1.126	0.104	0.139
1186	C	0.088	0.067	0.08	0.139
1187	U	0.145	0.016	0.254	0.218
1188	G	0.182	0.079	0.116	0.362
1189	A	-999	0.69	0.144	0.141
1190	G	0.302	0.014	0.106	0.399
1191	A	0.456	0.643	0.077	0.131
1192	A	0.416	0.334	0.122	0.206
1193	G	0.462	0.004	0.134	0.56
1194	C	0.31	0.548	0.106	0.02
1195	A	0.215	0.268	0.107	0.199
1196	G	0.183	0.001	0.128	0.62
1197	A	0.54	0.379	0.163	0.182
1198	U	0.414	0.019	0.448	0.096
1199	A	0.807	0.517	0.126	0.042
1200	U	1	0.014	0.977	0.199
1201	U	0.601	0.025	0.712	0.239
1202	G	0.959	0.019	0.484	4.856
1203	G	0.065	0.004	0.15	0.52
1204	G	0.199	0.002	0.12	0.559
1205	C	0.134	0.093	0.074	0.161
1206	U	0.214	0.048	0.255	0.098
1207	A	0.3	0.501	0.099	0.116
1208	U	0.503	0.023	0.446	0.05
1209	A	0.473	0.786	0.196	0.333
1210	A	0.485	1.387	0.098	0.111
1211	G	0.311	0.003	0.107	0.422
1212	A	0.296	0.167	0.084	0.109
1213	A	0.151	0.163	0.101	0.105
1214	C	0.093	0.413	0.091	0.125
1215	C	0.081	0.029	0.095	0.009
1216	A	0.224	0.09	0.191	0.228
1217	G	0.475	0.034	0.132	0.348
1218	A	0.927	0.774	0.163	0.181
1219	A	1.13	0.712	0.226	0.245
1220	G	0.114	0.024	0.134	0.28
1221	C	0.077	0.087	0.131	0.049
1222	G	0.047	0.043	0.157	0.398
1223	G	0.232	0.056	0.629	0.46
1224	A	0.065	0.331	0.063	0.206
1225	G	-999	0.06	0.45	0.481
1226	G	0.181	0.058	0.07	0.111
1227	A	0.045	0.209	0.125	0.155
1228	A	0.285	0.821	0.064	0.036
1229	A	0.531	0.667	0.112	0.148
1230	C	0.105	0.51	0.103	0.082
1231	A	0.153	0.522	-999	0.166
1232	C	0.089	0.06	0.035	0.046
1233	C	0.079	0.075	0.044	0.083
1234	A	0.072	0.13	0.004	0.078
1235	A	0.045	0.135	0.011	0.094
1236	C	0.016	0.066	0.008	0.113
1237	C	0.09	0.061	0.007	0.084
1238	A	-999	0.151	0.072	0.663
1239	G	0.055	0.123	0.073	0.423
1240	C	0.787	-999	0.025	0.071
1241	A	0.117	0.119	0.031	0.039
1242	G	0.043	0.05	0.039	0.131
1243	A	0.098	0.116	0.004	0.031
1244	G	0.191	0.055	0.039	0.293
1245	G	0.286	0.067	0.048	0.63
1246	G	0.149	0.041	0.164	0.54
1247	C	0.24	0.14	0.053	0.01
1248	A	0.341	0.408	0.047	-0.007
1249	U	0.247	0.064	0.319	0.013
1250	C	0.25	0.086	-0.004	0.018
1251	U	0.124	0.058	0.189	-0.007
1252	G	0.219	0.04	0.146	1.08
1253	C	0.071	0.088	0.037	0.052
1254	A	0.664	0.209	0.024	0.046
1255	G	0.624	0.042	0.119	0.578
1256	G	0.274	0.045	0.09	0.668
1257	A	0.94	0.373	0.026	0.043
1258	C	0.033	0.191	-0.002	0.033
1259	A	0.54	0.302	0.081	0.133
1260	G	1.023	0.068	0.079	0.82
1261	A	-999	0.699	0.051	0.05
1262	U	0.26	0.024	0.209	0.016
1263	C	0.133	0.074	0.075	0.033
1264	A	0.334	0.174	0.06	0.039
1265	G	0.065	0.039	0.048	0.28
1266	C	0.108	0.069	-0.012	0.032
1267	G	0.18	0.028	0.077	0.434
1268	U	0.403	0.047	0.284	-0.003
1269	U	0.278	0.04	0.311	0.016
1270	C	0.307	0.102	0.033	0.026
1271	A	0.293	0.381	0.011	0.045
1272	G	0.07	0.046	0.054	0.282
1273	C	0.023	0.026	-999	0.003
1274	C	0.076	0.08	0.007	0.022
1275	C	0.04	0.131	0.0711	0.071
1276	A	0.239	0.692	0.054	0.013
1277	C	0.176	0.143	0.043	0.089
1278	U	0.38	0.061	0.319	0.097
1279	U	0.06	0.047	0.249	0.031
1280	U	0.101	0.027	0.189	0.028
1281	C	-999	0.035	-0.007	0.046
1282	U	-999	0.044	0.156	-0.007
1283	C	0.033	0.053	0.016	0.056
1284	G	0.287	0.034	0.079	0.595
1285	G	0.83	0.046	0.186	2.729
1286	U	0.842	0.05	0.676	0.078
1287	C	0.16	0.241	0.037	0.073
1288	C	0.208	0.263	0.062	0.043
1289	A	0.835	0.682	0.031	0.062
1290	G	0.01	0.036	0.07	0.566
1291	A	0.245	0.217	-0.009	0.064
1292	G	0.19	0.036	0.082	0.393
1293	A	0.307	0.225	0.029	0.068
1294	A	0.516	0.312	0.015	0.05
1295	A	0.393	0.591	0.056	0.129
1296	C	0.004	0.411	-0.004	0.105
1297	C	0.026	0.177	-0.003	0.046
1298	U	0.119	0.017	0.323	0.056
1299	U	0.143	0.024	0.308	0.04
1300	C	0.075	0.119	0.005	0.056
1301	C	0.004	0.072	0.016	0.043
1302	C	0.021	0.063	0.013	0.041
1303	U	0.118	0.054	0.324	0.061
1304	U	0.343	0.051	0.401	0.09
1305	C	0.425	0.094	0.471	0.13
1306	G	0.319	0.041	0.137	0.524
1307	A	0.231	0.213	0.043	0.101
1308	A	0.118	0.227	0.074	0.018
1309	A	0.325	0.24	0.07	0.126
1310	G	0.389	0.037	0.126	0.434
1311	A	-999	0.359	0.091	0.062
1312	G	0.083	0.05	0.067	0.313
1313	C	0.105	0.041	0.046	0.02
1314	G	0.275	0.038	0.064	0.601
1315	A	0.313	0.792	0.02	0.035
1316	C	0.024	0.056	0.016	0.058
1317	C	0.052	0.078	-0.002	0.007
1318	A	0.281	0.85	0.021	0.015
1319	U	0.822	0.044	0.845	0.133
1320	U	0.998	0.07	1.073	0.039
1321	A	-999	0.661	0.061	0.078
1322	U	-999	0.062	1.017	0.143
1323	G	0.016	0.051	0.053	0.233
1324	G	0.042	0.028	0.072	0.317
1325	C	0.027	0.301	0.028	0.009
1326	A	0.147	0.641	0.019	0.035
1327	G	0.041	0.038	0.07	0.552
1328	C	0.05	0.104	0.009	0.024
1329	A	0.325	0.803	0.056	0.112
1330	U	0.294	0.072	0.392	0.082
1331	U	0.665	0.054	0.412	0.057
1332	U	0.334	0.047	0.442	-0.001
1333	A	0.618	0.351	0.04	0.07
1334	C	0.045	0.431	0.063	0.068
1335	A	0.096	0.318	0.016	0.046
1336	G	0.089	0.051	0.082	0.656
1337	G	0.146	0.024	0.084	0.402
1338	A	0.222	0.347	0.091	0.107
1339	A	0.439	0.282	0.062	-0.002
1340	A	0.732	0.312	0.07	0.093
1341	U	0.93	0.086	0.891	0.014
1342	A	0.773	0.877	0.015	0.089
1343	C	0.07	0.497	-0.014	0.133
1344	U	0.345	0.052	0.45	0.134
1345	G	0.465	0.007	0.144	0.367
1346	A	0.625	0.527	0.061	0.088
1347	G	-999	0.074	0.057	0.223
1348	G	-999	0.053	0.063	0.234
1349	G	-999	0.025	0.104	0.364
1350	C	0.042	0.137	0.206	0.267
1351	A	0.115	0.427	0.006	0.031
1352	G	0.225	0.032	0.112	0.266
1353	A	0.159	0.218	0.01	0.046
1354	A	0.232	0.119	0.036	0.02
1355	C	0.106	0.034	0.008	-0.002
1356	G	0.092	0.054	0.07	0.235
1357	U	1.011	0.1	0.947	0.097
1358	C	0.055	0.071	0.004	0.001
1359	U	0.171	0.053	0.164	0.012
1360	G	0.216	0.051	0.059	0.622
1361	A	0.339	0.253	0.042	0.042
1362	C	0.124	0.483	0.065	0.036
1363	A	0.348	0.676	0.095	0.067
1364	U	0.45	0.051	0.487	0.142
1365	G	0.367	0.102	0.1	0.532
1366	A	1.155	0.693	0.083	0.104
1367	G	0.248	0.055	0.128	0.607
1368	G	0.224	0.054	0.106	0.338
1369	A	0.191	0.35	0.025	0.11
1370	C	-999	0.063	-0.005	0.047
1371	U	0.049	0.061	0.203	0.177
1372	G	0.161	0.116	0.04	0.482
1373	A	0.379	1.223	0.092	0.027
1374	A	0.166	1.259	0.01	0.068
1375	A	0.2	0.432	0.028	0.073
1376	U	0.129	0.056	0.233	0.077
1377	C	0.055	0.076	0.014	0.093
1378	A	0.194	0.181	0.038	0.149
1379	U	0.831	0.137	0.633	0.204
1380	A	-999	1.356	0.033	0.094
1381	A	0.941	0.679	0.085	0.266
1382	G	0.931	0.073	0.31	3.047
1383	A	1.011	0.714	0.065	0.138
1384	A	0.803	0.871	0.041	0.12
1385	U	0.291	0.118	0.359	0.14
1386	G	0.082	0.037	0.077	0.388
1387	A	0.038	0.193	0.024	0.078
1388	U	0.146	0.077	0.36	0.168
1389	G	0.037	0.095	0.061	0.549
1390	G	0.133	0.045	0.126	0.567
1391	A	0.514	0.733	0.021	0.067
1392	A	0.476	0.775	0.004	0.054
1393	A	0.324	0.275	0.01	0.024
1394	G	0.133	0.05	0.079	0.358
1395	U	0.27	0.089	0.333	0.093
1396	G	0.488	0.071	0.132	1.883
1397	C	0.548	0.159	0.063	0.027
1398	C	0.339	0.178	0.012	0.051
1399	A	0.52	0.607	0.074	0.046
1400	G	0.103	0.282	0.066	0.542
1401	A	0.231	0.738	0.021	0.038
1402	C	-999	0.807	-0.001	0.109
1403	C	0.008	0.443	0.06	0.088
1404	A	0.368	0.467	0.057	0.185
1405	G	0.467	0.124	0.123	1.568
1406	A	0.926	0.475	0.015	0.174
1407	A	0.845	0.348	0.047	0.085
1408	G	0.614	0.107	0.103	0.307
1409	A	0.842	0.305	0.006	0.184
1410	U	0.913	0.128	0.383	0.159
1411	G	0.532	0.076	0.134	0.291
1412	U	0.546	0.098	0.393	0.198
1413	G	0.673	0.095	0.115	0.561
1414	U	0.404	0.087	0.391	0.183
1415	C	0.123	0.102	0.032	0.046
1416	A	0.026	0.135	0.04	0.052
1417	U	0.015	0.07	0.193	0.049
1418	U	0.051	0.052	0.175	0.003
1419	C	0.012	0.062	0.018	0.028
1420	C	0.018	0.098	0.04	0.043
1421	A	0.126	0.149	0.006	-0.001
1422	G	0.055	0.046	0.063	0.391
1423	G	0.105	0.106	0.088	0.783
1424	G	0.202	0.139	0.089	1.765
1425	G	0.025	0.045	0.041	0.421
1426	C	0.021	0.105	0.104	0.143
1427	G	0.499	0.059	0.084	0.495
1428	G	0.004	0.153	0.034	0.456
1429	G	0.049	0.165	0.235	0.518
1430	G	0.07	0.052	0.083	0.408
1431	A	0.126	0.205	-0.001	0.064
1432	G	0.519	0.111	0.063	0.479
1433	U	0.049	0.042	0.363	0.039
1434	C	0.171	0.109	0.031	0.06
1435	U	0.533	0.083	0.477	0.103
1436	U	0.294	0.122	0.392	0.055
1437	C	0.173	0.119	0.038	0.152
1438	G	0.123	0.09	0.067	0.463
1439	A	0.376	0.555	0.021	0.065
1440	G	0.162	0.071	0.058	0.574
1441	C	0.017	0.057	-0.003	0.021
1442	U	0.043	0.04	0.125	0.04
1443	C	0.002	0.081	-0.008	0.029
1444	U	0.036	0.066	0.079	0.012
1445	C	0.03	0.049	0.054	0.025
1446	G	0.154	0.049	0.066	0.332
1447	G	0.178	0.072	0.103	-999
1448	A	0.205	0.483	0.024	0.092
1449	C	0.054	0.489	0.092	0.059
1450	G	0.11	0.095	0.069	0.448
1451	A	0.21	0.169	0.044	0.026
1452	A	0.16	0.248	0.018	0.109
1453	A	0.141	0.39	0.096	0.037
1454	A	0.281	0.169	0.023	0.115
1455	G	-999	0.074	0.02	0.32
1456	G	0.033	0.067	0.029	0.258
1457	C	0.005	0.147	0.012	0.057
1458	A	0.35	1.092	-0.004	0.025
1459	A	0.484	0.903	0.088	0.037
1460	C	0.03	0.127	0.036	-0.006
1461	G	0.195	0.085	0.06	0.399
1462	A	0.16	1.113	-0.011	0.047
1463	A	0.17	0.298	-0.001	0.041
1464	C	0.038	0.098	-0.01	0.028
1465	C	-999	0.101	0.075	0.045
1466	C	0.02	0.084	0.002	0.013
1467	G	0.153	0.05	0.05	0.484
1468	A	0.291	1.06	0.011	0.082
1469	U	0.221	0.121	0.18	0.073
1470	C	0.3	0.055	0.005	0.05
1471	G	-999	0.056	0.033	0.205
1472	U	0.14	0.01	0.181	0.074
1473	G	1.195	0.034	0.142	2.739
1474	C	-999	0.114	0.051	0.059
1475	C	-999	0.025	0.02	0.04
1476	U	-999	0.073	0.284	0.031
1477	U	0.07	0.048	0.229	0.075
1478	C	-999	0.054	0.062	0.025
1479	C	0.071	0.046	0.02	0.046
1480	U	0.065	0.076	0.15	0.062
1481	U	0.046	0.038	0.191	0.077
1482	U	0.278	0.066	0.231	0.113
1483	G	0.15	0.07	0.079	0.531
1484	A	0.449	0.302	0.066	0.085
1485	C	0.069	0.348	0.091	0.037
1486	A	0.652	0.252	0.044	0.105
1487	U	0.646	0.112	0.43	0.138
1488	G	0.806	0.092	0.145	0.31
1489	A	0.576	0.54	0.011	0.02
1490	A	0.539	0.421	0.006	0.008
1491	U	1.007	0.074	0.6	0.075
1492	A	1.348	0.501	0.07	0.047
1493	A	0.246	0.013	0.025	0.085
1494	U	0.143	0.123	0.052	0.082
1495	G	0.12	0.243	0.006	0.072
1496	A	0.038	0.286	0.009	0.014
1497	A	0.07	0.29	0.014	0.173
1498	G	0.085	0.096	0.036	0.019
1499	G	0.067	0.034	0.074	0.071
1500	A	0.136	0.03	0.035	0.051
1501	U	0.739	0.006	0.001	0.018
1502	C	0.327	0.015	0.068	0.012
1503	U	0.269	0.062	0.05	0.026
1504	U	0.012	0.017	0.259	0.009
1505	A	0.229	0.018	0.047	0.046
1506	U	-999	-999	-999	-999
1507	U	-999	-999	-999	-999
1508	U	-999	-999	-999	-999
1509	C	-999	-999	-999	-999
1510	U	-999	-999	-999	-999
1511	U	-999	-999	-999	-999
1512	C	-999	-999	-999	-999
1513	G	-999	-999	-999	-999
1514	G	-999	-999	-999	-999
1515	A	-999	-999	-999	-999
1516	G	-999	-999	-999	-999
1517	A	-999	-999	-999	-999
1518	C	-999	-999	-999	-999
1519	A	-999	-999	-999	-999
1520	A	-999	-999	-999	-999
1521	U	-999	-999	-999	-999
1522	G	-999	-999	-999	-999
1523	C	-999	-999	-999	-999
1524	A	-999	-999	-999	-999
1525	G	-999	-999	-999	-999
1526	A	-999	-999	-999	-999
1527	G	-999	-999	-999	-999
1528	G	-999	-999	-999	-999
1529	A	-999	-999	-999	-999
1530	G	-999	-999	-999	-999
1531	U	-999	-999	-999	-999
1532	A	-999	-999	-999	-999
1533	U	-999	-999	-999	-999
1534	G	-999	-999	-999	-999
1535	A	-999	-999	-999	-999
1536	C	-999	-999	-999	-999
1537	A	-999	-999	-999	-999
1538	A	-999	-999	-999	-999
1539	U	-999	-999	-999	-999
1540	U	-999	-999	-999	-999
1541	A	-999	-999	-999	-999
1542	A	-999	-999	-999	-999
1543	A	-999	-999	-999	-999
1544	G	-999	-999	-999	-999
1545	A	-999	-999	-999	-999
1546	A	-999	-999	-999	-999
1547	A	-999	-999	-999	-999
1548	A	-999	-999	-999	-999
1549	A	-999	-999	-999	-999
1550	U	-999	-999	-999	-999
1551	A	-999	-999	-999	-999
1552	C	-999	-999	-999	-999
1553	C	-999	-999	-999	-999
1554	C	-999	-999	-999	-999
1555	U	-999	-999	-999	-999
1556	U	-999	-999	-999	-999
1557	G	-999	-999	-999	-999
1558	U	-999	-999	-999	-999
1559	U	-999	-999	-999	-999
1560	U	-999	-999	-999	-999
1561	C	-999	-999	-999	-999
1562	U	-999	-999	-999	-999
1563	A	-999	-999	-999	-999
1564	C	-999	-999	-999	-999
1565	U	-999	-999	-999	-999

## Sheet: (+)RNA5-ORF
(+)RNA5-ORF
Position	Base	SHAPE reactivity	DMS reactivity	CMCT reactivity	kethoxal reactivity
1	A	-999	-999	-999	-999
2	U	-999	-999	-999	-999
3	G	-999	-999	-999	-999
4	G	-999	-999	-999	-999
5	C	-999	-999	-999	-999
6	G	-999	-999	-999	-999
7	U	-999	-999	-999	-999
8	C	-999	-999	-999	-999
9	U	-999	-999	-999	-999
10	C	-999	-999	-999	-999
11	A	1.099	0.075	0.068	0.093
12	A	-999	0.067	0.056	0.006
13	G	1.086	0.02	-999	0.792
14	G	-999	0.266	0.026	0.034
15	C	0.075	0.327	0.003	0.014
16	A	0.076	0.392	0.243	0.026
17	C	-0.116	0.039	0.119	0.172
18	C	0.065	0.124	0.07	0.096
19	A	0.122	0.222	0.215	0.045
20	A	0.237	0.579	0.298	0.119
21	A	0.275	0.721	0.015	0.16
22	C	0.335	0.017	0.038	0.073
23	G	1.003	0.124	0.165	0.788
24	A	0.362	0.299	0.332	0.104
25	U	0.007	0.057	0.159	0.148
26	C	0.158	0.143	0.033	0.143
27	U	0.124	0.172	0.149	0.096
28	U	0.524	0.094	0.785	0.121
29	A	1.726	0.447	0.115	0.024
30	U	0.901	0.46	0.956	0.118
31	G	0.999	0.204	0.363	0.886
32	A	0.655	0.366	0.08	0.062
33	A	0.494	0.752	0.071	0.015
34	C	0.193	0.148	0.011	0.115
35	A	0.117	0.743	0.088	0.078
36	G	0.039	0.227	0.077	0.065
37	A	0.033	0.197	0.06	0.036
38	U	0.04	0.017	0.199	0.044
39	G	0.397	0.351	0.114	-0.005
40	G	1.083	0.171	0.157	0.703
41	A	0.691	0.163	0.054	0.052
42	A	0.693	0.726	0.056	0.058
43	A	0.644	0.029	0.075	0.158
44	C	0.324	0.42	0.032	0.049
45	U	0.092	0.062	0.238	0.037
46	G	0.022	0.074	0.103	0.075
47	G	0.094	0.267	0.075	0.053
48	U	0.035	0.269	0.119	0.079
49	G	0.094	0.126	0.104	0.045
50	G	0.26	0.096	0.074	0.074
51	G	0.413	0.314	0.136	0.083
52	G	0.297	0.07	0.139	0.773
53	A	0.696	0.553	0.086	0.079
54	A	0.617	0.527	0.091	0.072
55	C	0.033	0.02	0.065	0.052
56	G	0.036	0.103	0.054	0.02
57	C	0.032	0.022	0.045	-0.009
58	C	0.054	0.021	0.041	0.008
59	A	0.24	0.117	0.106	-0.006
60	G	0.345	0.333	0.077	0.007
61	A	0.699	0.883	0.075	-0.008
62	A	0.327	0.293	0.061	0.046
63	U	0.215	0.064	0.272	0.018
64	G	0.027	0.013	0.151	-0.015
65	C	0.034	0.218	0.02	-0.018
66	U	0.163	0.115	0.175	0.001
67	A	0.628	0.115	0.058	0.003
68	C	0.061	0.257	0.029	-0.011
69	U	0.089	0.14	0.126	0.095
70	G	0.468	0.058	0.065	0.017
71	A	1.288	0.469	0.08	-0.004
72	G	0.673	0.259	0.058	0.009
73	A	0.294	0.105	0.005	0.02
74	U	0.307	0.24	0.274	0.037
75	C	-999	0.122	0.021	0.016
76	A	0.069	0.114	-0.008	0.025
77	G	0.127	0.049	0.043	0.011
78	G	0.17	0.06	0.049	0.027
79	G	0.115	0.113	0.166	0.031
80	C	0.085	0.336	-0.004	-0.005
81	A	0.19	0.444	0.064	-0.006
82	U	0.05	0.075	0.155	-0.009
83	C	0.072	0.22	0.014	0.009
84	U	0.057	0.17	0.108	-0.01
85	G	0.201	0.218	0.065	0.016
86	U	0.146	0.245	0.226	0.082
87	U	0.019	0.025	0.317	0.078
88	G	0.346	0.109	0.149	0.066
89	G	0.349	0.251	0.182	0.099
90	A	0.998	0.754	0.074	0.079
91	A	0.363	0.56	0.015	-0.012
92	G	0.153	-0.309	0.141	0.082
93	A	0.248	0.238	0.025	-999
94	A	-999	0.072	0.003	0.016
95	U	0.038	0.067	0.017	0.043
96	G	1.226	0.1	0.276	0.1
97	G	0.686	0.078	0.418	0.129
98	U	0.707	0.013	0.966	0.035
99	U	0.888	0.131	1.003	0.065
100	A	0.829	0.714	0.125	0.022
101	G	0.692	0.199	0.271	0.001
102	U	0.503	0.087	0.061	0.071
103	G	0.745	-0.001	0.375	0.532
104	G	0.549	0.265	0.215	0.079
105	C	0.017	0.074	0.009	0.103
106	A	0.296	0.326	0.042	-999
107	U	0.2	0.081	0.401	0.087
108	U	0.301	0.137	0.436	0.088
109	G	0.279	0.159	0.272	0.319
110	G	0.263	0.055	0.154	1.505
111	G	0.481	0.082	0.136	0.719
112	A	0.4	0.746	0	0.104
113	G	0.693	0.305	0.046	0.784
114	G	0.056	0.275	-0.017	0.713
115	U	0.043	-999	0.272	0.052
116	U	0.045	0.265	0.263	0.054
117	C	0.012	0.33	0.055	0.128
118	U	0.053	0.058	0.208	-0.021
119	A	0.221	0.697	0.136	0.045
120	C	0.057	0.371	0.061	0.202
121	A	0.365	0.383	0.125	0.05
122	U	0.627	0.196	1.031	0.073
123	A	0.467	0.352	0.188	0.053
124	C	0.066	0.283	0.012	0.114
125	A	0.36	0.389	0.113	0.245
126	G	0.132	0.216	0.166	0.042
127	A	0.176	0.033	0.094	-999
128	U	0.277	0.034	0.48	0.077
129	G	0.106	0.058	0.168	-0.002
130	U	0.311	0.243	0.133	0.036
131	G	1.34	0.057	0.183	0.76
132	C	0.174	0.011	0.035	0.178
133	A	0.552	0.546	0.085	0.085
134	C	0.086	0.93	0.018	0.089
135	A	0.493	0.69	0.146	-0.01
136	G	0.241	0.094	0.051	0.518
137	A	0.698	0.61	0.083	0.123
138	A	0.331	0.685	0.105	0.156
139	C	0.072	0.057	0.071	0.09
140	U	0.093	0.088	0.309	-999
141	C	0.188	0.245	0.155	0.132
142	A	0.408	0.648	0.077	0.052
143	A	0.643	1.431	0.09	0.027
144	A	0.5	1.047	0.081	0.163
145	C	0.071	0.298	0.05	-0.014
146	U	0.041	0.075	0.33	0.05
147	C	0.074	0.28	0.033	-0.008
148	A	0.011	0.009	0.038	0.166
149	G	0.124	0.159	0.112	0.115
150	U	0.338	0.202	0.662	0.103
151	G	0.446	0.19	0.232	0.816
152	A	0.603	0.699	0.104	0.158
153	C	0.291	0.427	0.053	0.014
154	U	0.265	0.016	0.793	0.101
155	A	0.24	0.845	0.188	-0.014
156	U	0.389	0.399	0.646	0.209
157	G	0.256	0.027	0.214	0.099
158	A	0.385	0.417	0.083	-0.007
159	A	0.133	0.746	0.091	0.002
160	G	0.15	0.021	0.149	0.006
161	G	0.474	0.007	0.236	0.432
162	G	0.314	0.055	0.128	0.527
163	A	0.045	0.406	0.116	0.04
164	G	0.155	-0.006	0.209	0.513
165	G	0.351	0.025	0.033	0.101
166	C	0.352	0.198	0.061	0.053
167	U	0.331	-0.009	0.254	0.23
168	G	-999	0.491	0.061	0.003
169	A	0.937	0.139	0.111	0.092
170	U	0.333	-0.052	0.197	0.187
171	C	0.036	0.055	0.095	0.081
172	C	0.103	-0.018	0.089	0.025
173	A	0.267	0.19	0.105	-0.015
174	G	0.376	0.109	0.104	0.103
175	A	0.625	0.514	0.069	0.002
176	A	0.881	0.55	0.126	0.171
177	C	0.513	0.295	0.093	0.012
178	A	0.499	0.199	0.239	0.063
179	G	0.227	-0.028	0.093	-0.008
180	C	0.41	0.174	0.178	0.151
181	A	0.119	0.192	0.202	0.13
182	U	0.409	0.17	0.561	0.039
183	A	0.728	0.744	0.069	0.069
184	A	0.921	0.663	0.107	-0.015
185	C	0.301	0.333	0.016	0.089
186	A	0.531	0.555	0.103	0.286
187	A	0.799	0.517	0.224	0.271
188	U	0.724	0.175	0.381	0.143
189	A	0.817	0.59	0.359	0.291
190	G	0.604	0.106	0.222	0.202
191	A	0.614	0.45	0.029	0.147
192	G	0.612	0.077	0.253	0.178
193	A	0.557	0.442	0.059	0.082
194	G	0.285	0.006	0.095	0.174
195	A	0.588	0.562	0.095	0.1
196	A	0.661	0.547	0.021	0.13
197	U	0.808	0.294	1.331	0.09
198	G	0.585	0.099	0.497	0.266
199	G	0.244	0.044	0.255	0.105
200	U	0.301	0.015	0.544	0.173
201	A	0.363	0.194	0.045	0.268
202	C	0.164	0.033	0.067	0.271
203	U	0.027	0.126	0.052	0.175
204	C	0.011	0.078	0.059	0.151
205	U	0.096	0.099	0.068	0.64
206	C	0.056	0.073	0.135	0.186
207	U	0.163	0.027	0.374	0.127
208	G	0.265	0.025	-0.029	0.197
209	C	0.024	0.146	0.001	0.183
210	A	0.253	0.225	0.049	0.071
211	U	0.135	0.151	0.236	0.029
212	U	0.491	0.172	0.553	0.032
213	U	0.429	0.223	0.802	0.261
214	G	0.357	0.122	0.109	0.018
215	A	0.291	0.343	0.137	0.119
216	U	0.42	0.068	0.861	0.173
217	G	0.549	0.135	0.137	0.118
218	A	0.797	0.897	0.066	0.147
219	A	0.225	0.34	0.019	0.013
220	A	0.375	0.955	0.04	0.043
221	G	0.148	0.21	0.064	0.408
222	A	0.25	0.416	0.11	0.093
223	A	0.167	0.388	0.028	0.219
224	G	0.196	0.183	0.14	0.249
225	G	0.245	0.242	0.063	0.343
226	A	0.138	0.25	0.013	0.042
227	A	0.152	0.631	-0.001	0.286
228	C	0.342	0.481	0.071	0.214
229	A	0.28	0.307	0.088	0.337
230	G	0.072	0.101	0.109	0.306
231	A	0.295	0.144	-0.024	0.065
232	U	0.322	0.559	0.297	0.267
233	A	1.101	0.378	0.015	0.27
234	C	0.093	0.094	0.033	0.394
235	C	0.105	0.069	0.092	0.216
236	U	0.213	0.137	0.22	0.302
237	G	0.372	0.153	0.245	0.061
238	G	0.149	-0.06	0.141	0.277
239	A	0.13	0.466	0.036	0.16
240	A	0.1	0.338	0.134	0.255
241	G	0.506	0.157	0.099	0.255
242	A	0.543	0.606	-0.035	0.317
243	A	0.502	0.561	0.124	0.221
244	C	0.154	0.414	-0.035	0.152
245	A	0.323	0.309	0.016	0.233
246	C	0.135	0.034	0.017	0.116
247	C	0.114	-0.033	-0.013	0.147
248	C	0.037	0.024	0.011	0.357
249	C	0.014	0.007	-0.001	0.035
250	A	0.228	0.162	0.057	0.373
251	G	0.528	0.072	0.149	0.476
252	U	0.268	0.009	0.572	0.368
253	G	0.183	-0.133	0.08	0.478
254	C	0.231	0.162	0.157	0.055
255	G	0.128	-0.039	0.062	0.202
256	G	0.131	0.036	0.031	0.253
257	G	0.239	0.214	0.033	0.182
258	A	0.331	0.763	0.077	0.052
259	A	1.161	0.807	0.004	0.092
260	A	0.473	0.756	-0.013	0.074
261	G	0.379	0.065	0.757	0.024
262	G	0.332	0.109	0.551	0.077
263	A	0.332	0.416	0.009	0.177
264	C	0.032	-0.077	0.009	0.353
265	C	0.013	0.054	-0.012	0.24
266	C	0.066	0.095	0.018	0.228
267	G	0.135	0.144	0.038	0.145
268	A	0.16	1.274	0.104	0.131
269	A	0.61	0.261	0.108	0.211
270	G	0.593	0.097	0.134	0.751
271	A	0.881	0.928	0.108	0.257
272	A	1.121	0.752	0.126	0.317
273	G	0.613	0.121	0.302	0.731
274	A	0.617	0.334	0.008	0.096
275	C	0.164	0.047	0.023	0.451
276	U	0.177	0.025	0.142	0.07
277	G	0.313	-0.13	0.036	0.067
278	G	0.095	0.221	0.019	0.023
279	A	1.097	0.816	0.014	0.163
280	G	0.145	0.08	-0.019	0.351
281	G	0.197	0.076	0.043	0.316
282	U	0.107	0.046	0.124	0.346
283	C	0.174	0.081	0.11	0.078
284	C	0.285	0.183	0.095	0.277
285	A	0.373	0.52	0.044	0.136
286	A	0.417	0.78	0.061	0.077
287	U	0.022	0.284	0.572	0.247
288	U	0.082	0.064	0.583	0.306
289	U	0.299	0.039	0.52	0.36
290	A	0.434	0.52	0.046	0.432
291	U	0.206	0.026	0.297	0.164
292	C	0.062	-0.107	-0.016	0.325
293	G	0.255	0.066	0.111	0.253
294	G	0.195	0.08	0.075	0.095
295	A	0.289	0.234	0.027	0.095
296	G	0.071	0.276	0.037	0.008
297	G	0.107	-0.091	0.024	0.064
298	A	0.599	0.273	0.031	0.132
299	G	0.47	0.064	0.083	0.37
300	A	0.652	0.111	0.048	0.36
301	G	0.567	0.088	0.024	0.321
302	A	0.154	0.054	-0.026	0.247
303	C	0.125	0.451	0.033	0.033
304	G	0.075	-0.048	0.105	0.333
305	G	0.268	0.145	0.069	0.264
306	G	0.292	0.286	0.011	0.326
307	A	0.452	0.36	0.127	0.336
308	A	0.552	0.386	0.011	0.275
309	A	0.652	0.616	0.044	0.072
310	U	0.734	0.177	0.739	0.311
311	G	0.126	0.051	0.042	0.406
312	G	-999	-0.023	0.024	0.365
313	G	0.287	0.265	0.007	0.213
314	U	0.09	0.157	0.178	0.233
315	G	0.401	0.086	0.048	0.12
316	A	0.449	0.923	0.003	0.086
317	G	0.55	0.041	0.125	0.392
318	A	0.557	0.283	0.042	0.021
319	G	0.794	-0.068	0.138	0.857
320	A	0.643	0.943	0.024	0.328
321	G	0.181	0.013	0.042	0.299
322	C	0.171	0.026	0.001	0.328
323	U	0.189	0.217	0.23	0.388
324	A	0.394	0.437	0.026	0.101
325	A	0.437	1.715	0.056	0.202
326	U	0.015	0.108	0.185	0.068
327	U	0.065	0.015	0.144	0.217
328	C	0.083	0.06	0.04	0.335
329	U	0.197	0.035	0.723	0.309
330	G	0.078	0.071	0.09	0.439
331	U	0.037	0.085	0.587	0.308
332	A	0.078	0.471	0.049	0.042
333	C	0.06	0.079	0.024	0.135
334	G	0.084	0.042	-0.025	0.377
335	A	0.274	0.365	0.061	0.146
336	C	0.209	0.329	0.067	0.288
337	A	0.414	0.417	0.044	0.223
338	A	-999	0.487	0.032	0.261
339	A	0.621	0.463	0.038	0.096
340	G	0.393	0.203	0.066	0.12
341	A	0.429	0.346	0.024	0.236
342	G	0.209	0.142	-0.03	0.139
343	G	0.065	0.042	0.046	0.152
344	A	0.169	0.395	0.056	0.06
345	G	0.032	0.04	0.022	0.182
346	A	0.121	0.165	0.02	0.254
347	U	0.068	0.185	0.089	0.489
348	C	0.009	0.135	0.006	0.295
349	A	0.026	0.107	0.026	0.323
350	G	0.06	0.063	0.059	0.368
351	G	0.297	0.023	0.03	0.337
352	A	0.452	0.09	0.031	0.392
353	G	-999	0.073	0.093	0.437
354	G	0.671	0.348	0.109	0.294
355	A	0.686	0.547	0.055	0.357
356	U	0.434	0.123	0.901	0.335
357	U	0.617	-0.018	0.86	0.264
358	U	0.642	0.21	0.779	0.225
359	G	1.103	0.25	0.194	0.781
360	G	0.104	0.022	0.528	0.24
361	C	0.152	0.415	0.324	0.187
362	G	0.034	0.058	0.155	0.233
363	U	0.004	0.076	0.042	0.092
364	C	0.069	-0.076	0.032	0.172
365	A	0.35	0.323	0.051	0.17
366	A	0.769	0.421	0.104	0.228
367	G	0.893	0.016	0.216	0.723
368	C	0.256	0.027	0.028	0.303
369	G	0.742	0.035	0.085	0.418
370	A	0.714	0.642	0.078	0.379
371	A	0.53	0.568	0.056	0.407
372	C	0.334	0.569	0.076	0.067
373	A	0.537	0.629	0.074	0.299
374	A	0.88	0.611	0.066	0.046
375	U	0.742	0.263	0.908	0.242
376	G	0.881	0.109	0.266	0.788
377	G	1.115	0.054	0.172	0.704
378	A	0.605	0.661	0.075	0.255
379	G	0.777	0.185	0.133	1.023
380	A	0.551	0.71	0.056	-999
381	G	0.836	0.072	0.19	0.764
382	G	0.026	0.039	0.027	0.479
383	A	-999	0.097	-0.031	0.171
384	C	0.148	0.16	0.263	0.252
385	G	-999	0.033	0.109	0.318
386	C	-999	0.111	0.009	0.313
387	A	0.074	0.409	0.044	0.366
388	A	0.164	0.322	0.021	0.418
389	C	0.129	0.081	0.008	0.077
390	U	0.254	0.044	0.112	0.032
391	G	0.6	0.038	0.014	0.044
392	C	-999	0.035	0.072	0.079
393	U	0.084	0.063	0.063	0.273
394	G	0.141	0.047	0.026	0.058
395	G	0.089	0.021	0.009	0.252
396	U	0.073	0.04	-0.031	0.104
397	C	-999	-0.045	0.004	0.075
398	U	0.132	0.122	0.176	0.079
399	U	0.435	0.041	0.543	0.035
400	A	1.135	0.499	0.035	0.046
401	C	0.337	-0.023	0.009	0.104
402	C	0.369	0.065	0.042	0.391
403	C	0.331	0.155	-0.016	0.206
404	A	0.453	0.62	0.043	0.245
405	C	0.03	0.243	0.025	0.08
406	C	0.019	-0.017	0.02	-0.023
407	U	0.015	0.08	0.122	0.114
408	G	0.046	-0.009	0.065	0.076
409	A	0.497	0.236	0.021	0.007
410	U	-999	-0.102	0.183	0.196
411	G	0.795	-0.071	0.167	0.657
412	A	0.381	0.17	0.046	0.081
413	U	0.124	0.012	0.169	0.24
414	A	1.343	0.357	0.031	0.1
415	U	0.212	0.01	0.157	0.086
416	G	0.33	0.063	-0.008	0.11
417	G	0.172	0.369	0.262	0.073
418	C	0.006	0.034	0.084	0.172
419	A	0.064	0.099	0.038	0.078
420	U	0.236	0.025	0.094	0.188
421	U	0.835	0.118	0.525	0.129
422	C	0.425	0.31	-0.022	0.143
423	C	0.238	0.326	0.05	0.172
424	A	0.366	0.462	0.097	0.057
425	A	0.67	0.468	0.1	0.261
426	U	0.705	0.231	0.73	0.282
427	C	0.548	0.711	0.016	0.248
428	U	0.805	0.245	0.807	-0.014
429	A	0.794	0.918	0.056	0.015
430	A	0.64	0.537	0.054	0.279
431	A	1.116	0.592	0.104	0.131
432	U	1.096	0.078	0.58	0.083
433	G	0.101	0.093	0.105	0.072
434	A	0.11	0.08	-0.015	0.077
435	U	0.093	0.062	-0.004	0.216
436	G	0.031	0.017	0.04	0.04
437	C	0.073	0.22	0.009	0.022
438	C	0.099	0.365	0.056	0.094
440	C	0.288	0.044	-0.037	0.018
441	A	0.355	0.374	0.073	0.296
442	U	0.161	0.34	0.413	0.031
443	A	-999	0.069	0.035	0.195
444	U	0.132	0.05	0.146	0.096
445	C	0.12	0.105	0.035	0.106
446	A	0.27	0.156	0.036	0.024
447	G	0.128	-0.174	-0.021	0.006
448	A	0.602	0.473	0.246	0.081
449	G	0.345	0.174	0.146	0.048
450	A	0.343	0.267	0.072	0.011
451	A	0.248	0.063	-0.028	0.321
452	C	0.196	0.332	0.289	0.092
453	G	0.23	0.031	0.019	0.162
454	A	0.196	0.09	0.07	0.039
455	G	0.254	0.016	0.086	0.114
456	A	0.234	0.144	0.094	0.055
457	G	0.474	0.047	0.081	0.106
458	C	0.075	0.126	0.077	0.123
459	U	0.02	0.068	0.048	0.169
460	C	0.117	0.097	0.054	0.114
461	U	0.055	0.37	0.064	0.198
462	C	0.157	0.134	0.096	0.261
463	G	1.593	0.108	0.412	1.262
464	U	0.552	0.041	0.541	0.107
465	G	0.081	-0.523	0.383	0.188
466	C	0.075	0.268	0	0.114
467	G	0.493	0.412	0.343	0.099
468	U	1.285	-0.169	1.022	0.044
469	A	0.24	0.783	-0.017	0.073
470	C	0.07	0.482	0.088	0.194
471	U	0.15	0.054	0.125	0.032
472	G	0.075	0.037	0.03	0.223
473	G	0.162	0.252	0.275	0.098
474	A	0.078	0.068	0.011	0.069
475	A	0.27	-0.044	0.237	0.178
476	U	0.116	0.005	0.324	0.185
477	G	0.234	0.405	0.156	0.038
478	G	0.295	0.098	0.119	0.087
479	A	0.241	0.372	0.22	0.01
480	C	0.058	-0.059	0.02	0.062
481	C	0.052	0.224	0.049	0.188
482	C	0.159	0.347	0.006	0.251
483	A	1.262	0.35	0.036	0.16
484	A	0.739	0.341	0.006	0.249
485	G	0.311	0.373	0.177	0.343
486	G	0.274	0.249	0.096	0.344
487	A	0.303	0.378	0.069	0.098
488	U	0.303	0.203	0.429	0.128
489	G	0.428	-0.064	0.138	0.067
490	U	0.276	0.031	0.295	0.125
491	G	0.21	0.007	0.113	0.078
492	C	0.078	0.482	0.074	-0.006
493	U	0.008	0.061	0.04	0.006
494	C	0.012	0.35	0.085	0.077
495	U	0.039	-0.326	0.053	0.083
496	C	0.032	0.267	0.041	0.131
497	U	0.064	0.005	0.081	0.189
498	G	0.399	0.032	0.061	0.068
499	A	0.511	0.32	0.09	0.019
500	U	0.428	0.032	1.273	0.076
501	G	0.217	0.165	0.076	0.134
502	C	0.092	0.122	0.082	0.004
503	A	0.224	0.448	0.05	0.023
504	A	0.246	0.354	0.109	0.364
505	G	0.158	0.297	0.206	0.063
506	G	0.195	-999	0.195	0.222
507	G	0.109	-0.198	0.072	-0.022
508	U	0.085	0.261	0.348	0.163
509	C	0.079	0.256	0.01	0.073
510	A	0.298	0.176	0.099	0.133
511	A	0.338	0.662	0.032	0.092
512	C	0.081	0.29	0.04	0.212
513	U	0.093	0.093	0.067	0.231
514	C	0.005	0.221	0.101	0.079
515	U	0.151	-0.17	0.062	0.148
516	C	0.046	-0.104	0.009	0.133
517	C	0.07	0.23	0.054	0.062
518	C	0.088	0.422	0.175	0.133
519	G	0.383	0.049	0.253	0.327
520	A	0.527	0.761	0.227	0.27
521	G	-999	0.274	0.381	0.325
522	G	0.497	-0.051	0.17	0.112
523	A	0.688	0.221	0.043	0.311
524	G	0.265	0.037	0.43	1.114
525	A	0.422	0.347	-999	0.211
526	U	0.272	0.132	0.068	0.318
527	C	0.289	0.283	-999	0.23
528	U	0.176	0.044	0.109	0.01
529	G	0.003	0.413	0.12	0.353
530	G	0.078	0.219	0.497	0.43
531	A	0.204	0.056	0.17	0.482
532	G	0.317	0.018	0.008	0.465
533	C	0.514	-999	0.176	0.104
534	U	0.084	0.051	-0.02	0.015
535	G	0.106	-0.058	0.08	0.072
536	C	0.074	0.047	0.086	-0.002
537	C	0.182	0.35	0.128	0.093
538	G	0.273	0.209	0.22	0.394
539	G	0.543	0.129	0.336	0.39
540	U	0.368	0.202	0.411	0.234
541	G	0.326	0.05	0.223	0.414
542	C	0.159	0.341	-0.033	0.149
543	A	0.451	0.359	0.12	0.168
544	G	0.086	0.12	0.028	0.091
545	C	0.017	0.211	0.089	0.023
546	A	0.13	0.122	0.061	0.198
547	G	0.219	0.148	-0.007	0.461
548	U	0.228	0.326	0.317	0.212
549	A	0.287	0.109	0.108	0.102
550	A	0.275	0.782	0.046	0.134
551	A	0.256	0.66	0.1	0.133
552	G	0.362	0.129	0.042	0.21
553	G	0.726	0.042	0.192	0.118
554	G	0.61	0.037	0.105	0.774
555	G	0.738	0.048	0.116	0.348
556	G	0.362	0.088	0.021	0.352
557	U	0.401	0.095	0.455	0.14
558	A	0.337	0.451	0.126	0.017
559	G	0.133	0.129	0.186	0.046
560	G	0.082	0.169	0.111	0.968
561	G	0.117	0.314	0.109	1.79
562	A	0.208	0.696	0.032	0.032
563	C	0.194	0.362	0.333	0.008
564	A	0.402	0.562	0.105	0.068
565	A	0.617	0.555	0.118	0.039
566	U	0.583	0.156	0.432	0.142
567	G	0.485	0.263	0.174	0.126
568	G	0.181	0.053	0.147	0.089
569	U	0.29	0.1	0.443	0.099
570	G	0.119	0.037	0.071	0.38
571	A	0.424	0.355	0.211	0.154
572	U	0.392	0.358	0.452	0.177
573	G	0.285	0.093	0.259	0.325
574	G	0.687	0.225	0.098	0.38
575	A	0.485	0.95	0.138	0.042
576	G	0.08	0.229	0.088	0.166
577	C	0.014	0.023	0.056	0.118
578	U	0.095	0.015	0.249	0.088
579	G	0.071	0.148	0.055	0.129
580	A	0.079	0.311	0.136	0.018
581	U	0.186	0.022	0.345	0.084
582	U	0.154	0.145	0.467	0.061
583	C	0.108	-0.17	0.11	0.051
584	G	0.06	0.02	0.245	-0.023
585	G	0.324	0.131	0.181	0.25
586	A	0.565	0.743	0.12	0.128
587	U	0.105	0.063	0.498	0.138
588	G	0.598	0.243	0.242	0.485
589	A	0.514	0.701	0.093	0.111
590	U	0.506	0.007	0.908	0.102
591	A	0.71	0.66	0.214	0.118
592	A	0.722	0.598	0.153	0.11
593	A	0.69	0.467	0.063	0.056
594	A	0.813	0.603	0.084	0.09
595	C	0.485	0.193	0.041	0.098
596	G	0.472	-0.043	0.083	0.293
597	A	0.46	1.162	0.072	0.072
598	G	0.338	0.11	0.424	0.436
599	G	0.114	0.04	0.216	0.499
600	G	0.081	-0.197	0.115	0.105
601	A	0.016	0.124	0.107	0.013
602	U	0.102	0.098	0.448	0.116
603	C	0.094	0.105	0.113	0.166
604	A	0.213	0.239	0.06	0.076
605	A	0.219	0.582	0.032	0.097
606	C	0.162	0.324	0.187	0.086
607	G	0.261	0.146	0.107	0.27
608	A	0.416	0.607	0.1	0.053
609	C	0.032	1.037	0.051	-0.026
610	C	0.04	0.059	0.081	0.099
611	G	0.051	-0.003	0.035	-0.011
612	G	0.091	0.344	0.183	0.112
613	A	0.031	0.316	0.015	0.084
614	A	0.081	0.26	0.079	0.13
615	U	0.066	0.318	0.228	0.042
616	U	0.026	0.051	0.183	0.092
617	U	0.055	0.24	0.122	0.124
618	C	0.009	0.095	0.039	0.131
619	U	0.042	0.112	0.105	0.013
620	G	0.217	0.072	0.036	0.11
621	G	0.092	0.048	0.018	0.057
622	A	0.14	-999	0.018	0.084
623	G	0.101	0.111	0.126	0.14
624	A	0.171	0.008	0.037	-0.018
625	G	0.081	0.059	0.382	0.126
626	G	0.081	0.174	0.091	0.061
627	C	0.434	0.143	0.029	0.07
628	G	0.026	-0.02	0.491	0.26
629	A	0.76	0.493	0.005	0.009
630	A	0.424	0.676	0.247	0.09
631	A	0.504	0.714	0.068	-0.019
632	A	0.231	0.491	0.088	0.07
633	U	0.07	-0.174	0.606	0.008
634	G	0.056	-0.049	0.349	0.459
635	G	0.095	-0.197	0.245	0.286
636	A	0.011	0.339	0	-0.013
637	A	0.038	0.602	0.173	0.119
638	G	0.737	-0.216	0.324	-999
639	A	0.745	0.775	0.075	0.044
640	A	0.816	0.407	0.232	0.114
641	G	1.18	-0.035	0.211	1.062
642	A	0.567	0.911	0.054	0.014
643	A	0.383	0.482	0.098	0.036
644	C	0.132	0.499	0.105	0.014
645	A	0.252	0.643	0.077	0.06
646	A	0.048	0.509	0.029	0.046
647	G	0.08	0.126	0.373	0.01
648	G	0.061	0.072	0.142	0.145
649	A	0.889	0.401	0.114	0.075
650	U	0.085	-0.045	0.219	0.065
651	U	0.074	0.114	0.15	0.105
652	G	0.019	0.034	0.037	0.048
653	C	0.026	0.036	0.065	0.015
654	A	0.064	0.039	0.124	0.018
655	U	0.053	0.084	0.111	0.031
656	A	0.008	0.103	0.057	0.008
657	U	0.006	0.005	0.341	0.015
658	G	0.821	-0.027	0.053	0.286
659	A	0.813	1.016	0.009	0.067
660	G	0.746	0.018	0.321	0.844
661	A	0.423	0.865	0.103	0.145
662	G	1.315	0.233	0.755	0.428
663	A	0.521	1.202	-0.004	0.094
664	A	0.035	0.419	0.022	0.145
665	U	0.046	0.013	0.324	0.202
666	G	0.033	0.271	0.173	0.252
667	U	0.063	0.009	0.145	0.259
668	G	0.035	0.166	0.074	0.361
669	C	0.053	0.018	0.096	0.292
670	A	0.043	0.236	0.065	0.13
671	A	0.252	0.171	0.174	0.013
672	C	0.255	0.311	0.131	-0.004
673	A	0.568	0.861	0.102	0.082
674	U	0.213	0.132	0.504	0.069
675	C	0.402	0.302	0.02	0.067
676	C	0.046	0.294	0.017	0.101
677	U	0.026	0.151	-0.031	0.052
678	C	0.065	0.191	0.149	0.019
679	A	0.337	0.3	0.1	0.031
680	A	0.282	-999	0.03	0.097
681	A	0.297	1.401	0.087	0.124
682	G	0.324	0.076	0.011	0.728
683	G	0.535	0.108	0.368	0.5
684	G	0.464	0.359	0.112	0.54
685	A	0.484	0.11	-0.002	0.071
686	A	0.009	0.044	0.035	0.07
687	A	0.024	0.486	0.073	0.068
688	U	0.001	0.042	0.255	0.023
689	U	0.075	0.301	0.041	0.087
690	C	0.035	0.207	-0.007	0.094
691	C	0.061	0.146	0.037	0.069
692	A	0.453	0.715	0.044	-0.009
693	A	0.431	0.725	0.105	0.052
694	A	1.026	0.75	0.166	-0.005
695	C	0.055	0.315	0.097	0.08
696	A	0.133	0.556	0.028	0.09
697	G	0.057	0.064	-999	0.111
699	A	0.367	0.825	0.061	0.186
700	G	0.149	0.206	0.117	0.066
701	C	0.023	0.322	0.165	0.058
702	A	0.075	0.024	0.009	0.036
703	C	0.129	0.452	0.094	0.081
704	A	0.359	0.35	0.286	0.174
705	A	0.778	0.71	0.442	0.091
707	G	0.398	0.284	0.24	0.507
708	A	0.354	0.645	-0.024	0.251
709	G	0.2	0.013	0.046	0.139
710	C	0.257	0.406	0.173	0.118
711	A	0.472	0.745	0.112	0.165
712	A	0.746	0.72	0.458	0.284
713	U	0.697	0.024	1.273	0.092
714	G	0.675	0.075	0.483	0.751
715	A	0.784	0.727	0.328	0.216
716	U	0.685	0.277	0.931	0.138
717	G	0.962	0.223	0.482	0.711
718	G	0.389	0.297	0.394	0.597
719	A	0.223	0.358	0.074	0.207
720	U	0.151	0.125	0.534	0.23
721	C	0.057	0.284	0.027	0.164
722	A	0.125	-999	-0.029	-0.015
723	A	0.44	0.758	0.266	0.051
724	G	0.249	0.166	0.051	0.031
725	U	0.228	0.158	0.217	0.116
726	G	0.087	0.375	0.07	0.043
727	C	0.061	0.244	0.124	0.254
728	G	0.62	0.221	0.17	0.314
729	A	0.284	0.349	0.001	0.067
730	G	0.643	0.048	0.342	0.544
731	A	0.401	0.126	0.088	0.19
732	G	0.176	0.361	0.053	0.461
733	A	0.128	0.164	0.036	0.02
734	G	0.16	0.148	-0.007	0.36
735	C	0.188	0.054	0.062	0.012
737	G	0.578	0.06	0.216	0.055
738	A	-999	-999	0.48	-0.007
739	A	0.711	0.477	0.252	0.105
740	A	0.075	0.359	0.273	0.104
741	U	0.025	0.046	0.128	0.258
742	C	0.081	0.21	0.022	0.092
743	C	0.119	0.069	0.082	0.191
744	U	0.072	0.05	0.244	0.096
745	G	0.122	0.492	0.093	0.256
746	G	0.072	0.018	0.303	0.424
747	G	0.335	0.096	0.262	0.4
748	A	0.318	0.118	-0.012	0.036
749	A	0.513	0.546	0.227	0.043
750	U	0.891	0.042	0.601	0.006
751	G	0.78	0.083	0.311	0.478
752	C	0.047	0.453	0.232	0.036
753	U	0.048	0.076	0.488	0.097
754	G	-999	0.439	0.153	0.35
755	A	0.868	1.097	0.163	0.045
756	A	0.503	0.725	0.033	0.082
757	A	0.441	0.253	0.191	0.052
758	U	0.536	0.373	0.728	0.035
759	U	0.321	0.079	0.896	0.064
760	G	0.58	0.118	0.442	0.725
761	A	0.585	0.779	-0.009	0.03
762	A	0.087	0.066	0.219	0.151
763	G	0.066	0.151	0.241	0.356
764	A	0.054	0.507	0.069	0.23
765	U	0.1	0.066	0.527	0.168
766	C	0.065	0.005	0.094	0.263
767	U	0.043	0.056	0.148	0.033
768	C	0.526	0.176	0.106	0.006
769	A	0.517	0.186	0.307	0.085
770	U	0.685	0.245	0.629	0.078
771	U	0.627	0.038	0.549	0.079
772	U	0.646	0.067	0.483	0.016
773	U	0.561	0.32	0.734	0.077
774	U	0.135	0.025	0.352	0.08
775	C	0.035	0.238	0.082	0.246
776	U	0.064	0.18	0.222	0.019
777	G	0.121	0.132	0.21	0.163
778	G	0.075	0.45	0.149	0.361
779	C	0.025	0.107	0.06	0.202
780	A	0.062	0.786	0.077	0.17
781	C	0.074	0.408	0.18	0.283
782	G	0.043	0.478	0.129	0.312
783	G	0.043	0.171	0.102	0.222
784	U	0.049	0.222	0.123	0.06
785	C	-999	-0.246	0.012	0.248
786	U	0.133	0.384	0.24	0.152
787	G	0.313	0.26	0.123	0.304
788	C	0.959	0.416	0.056	0.091
789	A	0.171	0.661	0.091	0.021
790	C	0.024	0.16	-0.027	0.01
791	U	0.118	0.011	0.103	0.077
792	C	0.046	0.538	0.186	0.151
793	A	0.814	0.606	0.109	0.064
794	U	0.048	0.252	0.245	0.113
795	C	-0.015	0.075	0.021	0.126
796	C	0.036	0.089	0.057	0.265
797	U	0.136	0.349	0.246	0.09
798	G	0.562	0.024	0.011	0.329
799	A	0.768	1.114	0.449	0.049
800	G	0.713	0.239	0.274	0.748
801	A	0.611	0.084	0.334	-0.004
802	G	0.905	0.452	0.407	0.684
803	G	0.342	0.161	0.366	0.681
804	A	0.267	0.877	0.204	0.001
805	U	0.157	0.178	0.609	-0.007
806	C	-999	0.247	0.08	0.063
807	A	0.009	0.446	0.371	0.206
808	G	0.251	0.101	0.039	0.234
809	U	0.285	0.416	0.345	0.086
810	G	0.462	0.097	-0.026	0.092
811	G	0.556	0.202	0.031	0.495
812	C	0.188	0.061	0.052	0.035
813	C	0.31	0.356	-999	0.088
814	C	0.39	0.015	0.21	0.07
815	A	0.38	0.88	0.151	0.027
816	U	0.295	0.041	0.545	0.093
817	A	0.202	0.192	0.052	0.006
818	A	0.423	0.245	0.12	0.078
819	G	0.032	0.056	0.102	0.413
820	U	0.028	0.06	0.168	0.021
821	C	0.037	0.476	0.114	0.115
822	C	0.118	0.253	0.282	0.01
823	U	0.423	0.225	0.421	0.12
824	G	-999	0.082	0.031	0.035
825	C	0.413	0.1	0.105	0.035
826	U	0.294	0.133	0.508	0.096
827	U	0.459	0.065	0.691	-0.02
828	G	0.422	0.129	0.182	0.006
829	C	-999	0.201	0.001	0.123
830	C	0.458	0.471	0.119	0.113
831	U	0.491	0.025	0.434	0.082
832	G	0.446	-0.036	0.289	0.268
833	C	0.447	0.34	0.194	0.053
834	U	0.485	0.084	0.836	0.091
835	U	0.354	0.089	0.667	0.096
836	G	0.032	0.439	0.218	0.112
837	U	0.034	0.089	0.784	-0.024
838	G	0.785	0.016	0.175	0.313
839	U	0.447	0.052	0.751	0.041
840	G	0.47	0.084	0.314	0.454
841	U	0.306	0.16	0.68	0.077
842	A	0.374	0.525	0.064	0.097
843	C	0.474	0.287	0.073	0.24
844	G	0.163	0.04	0.259	0.129
845	G	0.433	0.343	0.135	0.103
846	A	0.212	0.304	0.017	0.235
847	C	0.069	0.322	0.036	0.117
848	U	0.229	0.406	0.42	0.103
849	U	0.342	0.289	0.005	0.144
850	G	0.262	0.338	0.146	0.101
851	C	0.483	0.294	0.091	0.166
852	A	1.114	0.697	0.122	0.094
853	G	0.684	0.341	0.328	0.239
854	U	0.97	0.002	1.234	0.03
855	G	0.079	0.038	0.123	0.399
856	G	0.055	0.026	-0.035	0.286
857	C	0.058	0.408	0.02	0.124
858	C	0.037	0.202	0.049	0.085
859	A	0.067	0.455	0.088	0.059
860	G	0.895	0.418	0.342	0.768
861	U	0.59	0.091	0.596	0.044
862	G	0.496	0.236	0.271	0.09
863	G	0.294	0.03	0.258	0.37
864	A	0.784	0.985	0.305	0.19
865	U	0.884	0.042	0.5	0.021
866	A	1.18	0.4	0.261	0.038
867	U	0.893	0.022	0.812	0.021
868	G	0.984	-0.019	0.126	0.7
869	A	0.475	0.954	-0.005	0.315
870	C	0.066	0.053	0.07	0.04
871	U	0.041	0.036	0.229	0.107
872	U	0.368	0.278	0.79	0.067
873	U	0.415	0.034	0.724	0.025
874	G	0.433	0.275	0.194	0.041
875	A	0.307	0.441	0.204	0.238
876	G	0.459	0.098	0.235	0.51
877	A	0.379	0.825	0.264	-0.022
878	G	0.567	0.105	0.361	0.453
879	A	0.302	0.777	0.256	0.091
880	G	0.446	-0.428	0.223	0.8
881	A	0.653	0.55	0.111	0.044
882	A	0.979	0.467	0.057	0.197
883	G	0.984	-0.341	0.071	0.435
884	G	0.196	0.306	0.218	0.34
885	G	0.305	-0.302	0.065	0.398
886	U	0.636	0.068	0.477	0.194
887	A	0.299	1.234	0.111	0.046
888	C	0.048	0.167	-0.005	0.035
889	U	0.065	0.195	0.109	0.081
890	C	0.098	0.072	-0.02	0.266
891	U	0.075	0.285	0.128	0.093
892	C	0.081	0	0.048	0.053
893	U	0.068	0.052	0.203	0.169
894	G	0.102	0.214	0.105	0.04
895	G	0.135	0.096	0.097	0.039
896	U	0.124	0.464	0.05	0.146
897	U	0.1	0.08	0.082	-0.017
898	G	0.314	0.225	0.321	0.254
899	G	0.165	0.039	0.087	0.097
900	A	0.453	0.495	0.236	0.094
901	A	1.239	0.821	0.372	0.105
902	U	0.504	0.059	0.961	0.156
903	A	1.352	0.718	0.441	0.04
904	G	0.44	0.157	-0.007	0.338
905	A	0.441	-999	0.217	0.109
906	U	0.471	0.017	0.06	0.096
907	C	0.45	0.431	0.026	0.201
908	C	0.282	0.11	0.028	-0.002
909	U	0.682	0.217	0.712	0.071
910	U	0.808	0.275	0.977	0.147
911	U	0.199	0.074	0.716	0.28
912	C	0.092	0.23	0.018	0.059
913	C	0.074	0.187	-0.004	0.104
914	G	0.046	0.062	0.03	0.092
915	C	0.036	0.548	-0.009	0.052
916	C	0.019	0.039	0.063	0.017
917	U	0.102	0.182	0.129	0.041
918	G	0.062	0.005	0.435	0.272
919	C	0.033	1.104	0.031	0.079
920	U	0.032	0.282	0.067	0.09
921	U	-999	0.236	0.08	0.07
922	C	0.199	0.432	0.142	0.032
923	A	0.494	0.369	0.086	0.097
924	A	0.335	0.551	0.129	0.067
925	A	0.453	0.532	0.117	0.118
926	A	0.43	0.592	0.108	0.039
927	C	0.419	0.607	0.111	0.014
928	A	0.151	0.417	0.278	0.097
929	G	0.209	0.353	0.004	0.1
930	C	0.125	0.318	-0.016	0.053
931	C	0.029	0.011	0.111	0.072
932	A	0.125	0.435	0.246	0.054
933	G	0.273	0.093	0.12	0.314
934	G	0.249	0.255	0.101	0.282
935	U	0.156	0.069	0.196	0.042
936	C	0.026	0.035	0.104	0.179
937	U	0.197	0.012	0.347	0.053
938	U	0.09	0.062	0.461	-0.021
939	U	0.772	0.015	0.35	0.077
940	A	1.044	0.761	0.088	0.118
941	G	0.44	0.081	0.206	0.335
942	U	0.501	0.088	-0.023	0.053
943	C	0.125	0.078	0.123	0.234
944	U	0.032	0.215	0.026	0.098
945	C	0.156	0.007	0.122	0.116
946	A	0.055	0.104	0.233	0.141
947	U	0.171	0.427	0.356	0.028
948	U	0.175	0.124	0.092	0.051
949	A	0.27	0.389	0.082	0.055
950	G	0.697	0.115	0.103	0.332
951	A	0.544	0.552	0.073	0.198
952	C	0.544	0.003	0.089	0.018
953	C	0.076	0.421	0.145	0.058
954	A	0.104	0.119	0.075	0.087
955	A	0.543	0.561	0.062	0.251
956	A	0.279	0.421	0.227	0.266
957	U	0.264	0.155	0.147	0.123
958	G	0.178	0.029	0.204	0.269
959	A	0.24	0.223	0.056	0.067
960	G	0.235	0.287	0.058	0.107
961	A	0.238	0.418	0.087	0.143
962	A	0.296	0.659	0.08	0.049
963	U	0.301	0.436	0.264	0.095
964	C	0.128	0.256	0.002	0.083
965	C	0.067	0.001	-0.023	0.038
966	A	0.022	-0.172	0.071	0.081
967	G	0.155	0.496	0.198	0.099
968	C	0.123	0.459	0.099	-0.026
969	A	0.215	0.254	-0.019	0.106
970	C	0.236	0.564	0.05	0.095
971	A	0.085	1.049	0.4	0.119
972	U	0.631	0.01	1.046	0.205
973	A	0.461	0.467	0.054	0.034
974	A	0.267	0.183	0.131	0.095
975	G	0.21	0.06	0.043	0.048
976	A	0.138	0.283	0.132	0.041
977	G	0.141	0.203	0.106	0.122
978	U	0.115	0.153	0.299	0.095
979	C	0.14	0.085	0.263	0.151
980	A	0.379	0.604	0.016	0.145
981	A	0.679	0.582	0.428	0.159
982	U	0.68	0.063	0.878	0.119
983	U	0.646	-999	1.093	0.206
984	A	0.992	0.592	0.063	0.072
985	G	1.08	0.117	0.328	0.154
986	U	0.464	0.055	0.482	0.142
987	G	0.757	0.358	0.342	-999
988	U	0.043	0.3	0.002	0.233
989	G	0.124	0.293	-0.036	0.329
990	G	0.148	0.093	0.054	0.283
991	A	0.168	0.407	0.025	0.18
992	U	0.088	0.197	0.076	0.223
993	G	0.14	0.032	0.063	0.207
994	G	0.082	0.175	0.014	0.095
995	C	0.149	0.473	0.005	0.165
996	A	0.051	0.61	0.102	0.12
997	U	0.983	-999	0.106	0.086
998	G	0.273	0.073	-0.019	0.117
999	C	0.116	0.151	0.029	0.114
1000	C	0.07	0.425	0.019	0.043
1001	A	0.235	0.906	0.099	0.042
1002	C	0.295	0.4	0.066	0.055
1003	U	0.057	-999	0.084	0.119
1004	C	0.089	0.463	0	0.102
1005	U	0.064	0.285	0.135	0.16
1006	G	0.162	0.238	0.142	0.303
1007	C	0.366	0.034	0.16	0.204
1008	A	0.183	0.764	0.156	0.126
1009	G	0.514	0.22	0.202	0.672
1010	C	0.081	0.736	-0.019	0.132
1011	A	0.423	0.458	0.012	0.099
1012	U	0.345	0.038	0.668	-0.018
1013	U	0.247	0.219	0.632	0.222
1014	U	0.08	0.039	0.241	0.201
1015	G	0.3	0.345	0.123	0.266
1016	A	0.098	0.124	0.057	0.236
1017	G	0.726	0.134	0.224	0.412
1018	G	0.356	0.044	0.295	0.318
1019	A	0.112	0.05	0.156	0.052
1020	C	0.023	0.195	0.003	0.155
1021	C	0.044	0.185	0.092	0.16
1022	U	0.095	0.215	0.76	0.218
1023	U	0.435	0.081	0.752	0.186
1024	A	0.872	0.766	0.05	0.034
1025	G	0.472	0.441	0.407	0.486
1026	A	0.213	0.792	0.061	0.157
1027	G	-999	0.232	0.116	0.167
1028	U	0.209	0.001	0.181	0.01
1029	C	0.099	0.343	0.186	0.116
1030	U	0.057	0.208	0.128	0.121
1031	C	0.344	0.095	0.109	0.009
1032	A	0.442	0.044	0.248	0.143
1033	A	0.484	0.759	0.06	0.153
1034	G	0.084	0.329	0.389	0.378
1035	U	0.118	0.244	0.41	0.185
1036	U	0.242	0.044	0.759	0.128
1037	U	0.118	0.053	0.423	0.246
1038	C	0.036	-0.132	-0.018	0.223
1039	A	0.866	1.146	0.374	0.189
1040	U	0.059	0.123	0.716	0.206
1041	C	0.086	0.109	0.054	0.229
1042	A	0.094	0.142	0.145	0.246
1043	G	0.513	0.221	0.11	0.409
1044	A	0.165	0.755	0.088	0.178
1045	G	0.533	0.46	0.101	0.033
1046	G	0.182	0.1	0.109	0.153
1047	G	0.17	0.044	0.024	0.07
1048	A	0.204	0.228	-0.015	0.09
1049	C	0.286	0.083	-0.028	0.091
1050	A	0.079	0.078	-0.023	0.137
1051	A	0.417	0.817	0.197	0.245
1052	G	0.802	0.308	0.178	0.744
1053	A	0.805	1.103	0.196	0.229
1054	G	0.889	0.018	0.249	0.416
1055	U	0.38	0.276	0.523	0.283
1056	G	0.048	0.061	0.433	0.616
1057	G	0.334	0.041	0.305	0.05
1058	U	0.171	0.373	0.123	0.084
1059	C	0.142	0.157	0.065	0.071
1060	C	0.083	0.114	0.05	0.097
1061	C	0.084	0.036	0.16	0.162
1062	A	0.11	0.924	0.078	0.157
1063	A	0.728	0.49	0.098	0.222
1064	G	0.867	0.207	0.021	0.226
1065	A	0.432	-0.02	0.096	0.255
1066	G	0.852	0.243	0.107	0.122
1067	G	0.168	0.237	0.097	0.139
1068	A	0.25	0.225	0.033	0.005
1069	C	0.282	0.182	0.101	0.086
1070	A	0.457	0.691	0.077	0.173
1071	G	0.288	0.259	-0.027	0.108
1072	C	0.099	0.21	0.001	0.118
1073	U	0.006	0.081	0.091	0.06
1074	A	0.155	0.395	-0.014	0.096
1075	U	0.128	0.061	0.021	0.109
1076	C	-999	0.167	0.271	0.056
1077	C	0.077	0.228	0.272	0.036
1078	A	0.068	0	0.065	0.017
1079	C	0.18	0.017	-999	-0.004
1080	C	0.062	0.363	0.045	0.058
1081	A	0.881	1.096	0.135	0.285
1082	G	-999	0.292	0.176	0.945
1083	A	1.408	1.151	0.069	0.204
1084	G	0.125	0.231	-0.007	0.339
1085	G	0.293	0.328	0.127	0.122
1086	G	0.059	0.013	0.033	0.123
1087	G	0.122	0.034	0.226	0.017
1088	U	0.109	0.112	0.075	0.055
1089	U	0.12	0.251	0.06	0.178
1090	C	0.156	0.047	0.03	0.115
1091	A	0.072	0.3	0.301	0.175
1092	A	0.747	0.783	0.118	0.175
1093	A	0.717	0.734	0.096	0.229
1094	U	0.581	0.032	0.131	0.133
1095	U	0.212	0.161	0.166	0.078
1096	G	0.172	0.007	0.075	0.147
1097	C	0.195	0.432	0.056	0.096
1098	U	0.059	0.207	0.098	0.123
1099	U	0.053	0.069	0.053	0.163
1100	C	0.139	0.041	0.007	0.265
1101	A	0.065	0.841	0.274	0.258
1102	A	0.902	0.587	0.093	0.226
1103	A	0.394	0.275	0.206	0.294
1104	U	0.396	0.138	0.505	0.185
1105	G	0.249	0.044	0.135	0.613
1106	A	0.566	1.04	0.164	0.294
1107	G	0.925	0.016	0.276	1.345
1108	A	1.063	0.844	0.119	0.244
1109	A	0.904	0.767	0.16	0.297
1110	C	1.213	0.026	0.066	0.2
1111	A	0.176	0.08	0.13	0.221
1112	U	0.477	0.032	0.594	0.254
1113	G	0.358	0.037	0.234	0.746
1114	G	0.437	0.064	0.116	0.092
1115	A	0.25	0.065	0.085	0.045
1116	G	0.211	0.084	0.157	0.048
1117	G	0.148	0.258	0.058	0.057
1118	C	0.146	0.009	0.12	0.041
1119	A	0.082	0.12	0.062	0.043
1120	A	0.279	0.013	0.084	0.069
1121	U	0.241	0.307	0.164	0.155
1122	G	0.206	0.075	0.108	0.132
1123	G	0.193	0.009	0.084	0.101
1124	A	0.229	0.115	0.054	0.041
1125	C	0.261	0.129	0.045	0.103
1126	U	0.058	0.095	0.088	0.076
1127	C	0.104	0.05	0.11	0.044
1128	C	0.08	0.246	0.138	0.066
1129	A	0.122	0.737	0.046	0.175
1130	A	0.841	0.55	0.096	0.194
1131	C	0.483	0.064	0.033	0.208
1132	A	0.22	0.362	0.035	0.135
1133	C	0.377	0.085	0.016	0.201
1134	U	0.291	0.259	0.075	0.164
1135	C	0.168	0.289	0.048	0.159
1136	U	0.461	0.047	-0.036	0.29
1137	U	0.443	0	0.276	0.237
1138	G	0.417	0.334	0.114	0.375
1139	A	0.516	0.844	0.073	0.123
1140	A	0.434	1.147	0.102	0.124
1141	C	0.257	0.13	0.043	0.144
1142	U	0.047	0.139	0.126	0.014
1143	G	0.144	0.056	0.026	0.21
1144	A	1.246	0.501	0.187	0.251
1145	G	0.288	0.101	0.097	0.219
1146	A	0.333	0.619	0.023	0.154
1147	A	0.323	0.45	0.061	0.189
1148	G	0.342	0.111	0.056	0.388
1149	C	0.403	0.367	0.057	0.166
1150	A	0.174	0.366	0.154	0.21
1151	G	0.286	0.242	0.073	0.263
1152	A	0.616	0.296	0.075	0.126
1153	U	0.281	0.053	0.588	0.298
1154	A	0.658	0.275	0.251	0.204
1155	U	0.788	0.067	0.741	0.306
1156	U	0.573	0.105	0.723	0
1157	G	1.054	0.035	0.234	1.431
1158	G	0.3	0.295	0	0.31
1159	G	0.245	0.065	0.003	0.251
1160	C	0.056	0.161	0.022	0.117
1161	U	0.204	0.174	0.093	0.232
1162	A	0.265	0.406	0.061	0.098
1163	U	0.213	0.065	0.707	0.293
1164	A	0.325	0.448	-0.009	0.077
1165	A	0.456	1.54	0.151	0.109
1166	G	0.283	0.38	0.043	0.198
1167	A	0.311	0.141	0.012	0.122
1168	A	0.207	0.015	0.042	0.124
1169	C	0.074	0.378	0.026	0.07
1170	C	0.088	0.258	0.037	0.046
1171	A	0.233	0.153	0.041	0.081
1172	G	0.518	0.176	0.069	0.279
1173	A	0.778	0.577	0.087	0.027
1174	A	0.912	0.633	0.076	0.383
1175	G	0.185	0.005	0.091	0.217
1176	C	0.031	0.005	0.024	0.025
1177	G	0.077	0.019	0.051	0.351
1178	G	0.186	0.087	0.307	0.045
1179	A	0.222	0.416	-0.022	0.018
1180	G	0.043	0.068	0.179	0.05
1181	G	0.236	0.247	0.069	0.154
1182	A	0.481	0.022	0.046	0.074
1183	A	0.313	0.517	0.06	0.237
1184	A	0.578	0.597	0.098	0.19
1185	C	0.441	0.27	-0.018	0.231
1186	A	0.109	0.464	-0.01	0.067
1187	C	0.016	0.285	0.099	0.106
1188	C	0.069	0.105	0.07	0.076
1189	A	0.192	0.132	0.03	0
1190	A	0.165	0.218	0.055	0.071
1191	C	0.078	0.139	0.057	-0.018
1192	C	0.051	0.123	0.108	0.162
1193	A	0.238	0.207	0.088	0.044
1194	G	0.206	0.256	0.044	0.145
1195	C	0.849	0.458	0.019	0.105
1196	A	0.296	0.067	0.094	0.076
1197	G	0.191	0.016	0.048	0.28
1198	A	0.293	0.298	0.039	0.022
1199	G	0.027	0.22	0.151	0.113
1200	G	0.05	0.051	0.189	0.716
1201	G	0.017	0.061	0.216	0.525
1202	C	0.475	0.201	-0.018	0.088
1203	A	0.481	0.427	0.086	0.071
1204	U	0.434	-999	0.11	0.16
1205	C	0.476	0.042	0.166	0.179
1206	U	0.046	0.122	0.046	0.282
1207	G	0.06	0.027	0.062	0.69
1208	C	0.478	0.01	0.038	-0.02
1209	A	0.677	0.14	0.063	0.366
1210	G	0.699	0.029	0.013	0.464
1211	G	0.44	-0.025	0.021	0.899
1212	A	0.069	0.257	0.042	0.191
1213	C	0.051	0.077	0.038	0.114
1214	A	0.682	0.238	0.038	0.447
1215	G	0.9	-0.003	0.14	0.493
1216	A	0.403	0.712	-0.022	0.042
1217	U	0.021	0.009	0.062	0.41
1218	C	0.049	0.05	0.095	0.064
1219	A	0.057	0.126	-0.005	0.012
1220	G	0.146	0.056	0.134	0.419
1221	C	0.1	0.026	0.107	0.058
1222	G	0.18	0.008	0.227	0.238
1223	U	0.351	0.062	0.353	0.079
1224	U	0.583	0.001	0.466	0.291
1225	C	0.152	0.026	0.043	0.207
1226	A	0.617	0.306	0.078	0.216
1227	G	0.064	0.019	0.103	0.266
1228	C	0.034	0.01	0.071	0.177
1229	C	0.098	0.025	0.16	0.101
1230	C	0.069	0.125	0.186	0.139
1231	A	0.169	0.768	0.079	0.167
1232	C	0.257	0.029	0.195	0.077
1233	U	0.304	0.014	0.433	0.125
1234	U	0.157	-0.009	0.412	0.243
1235	U	0.095	0.006	0.32	0.06
1236	C	0.087	0.012	0.067	0.233
1237	U	0.058	0.014	0.253	0.001
1238	C	0.077	0.01	0.107	0.266
1239	G	0.378	0.046	0.18	0.497
1240	G	0.692	0.049	0.221	0.298
1241	U	0.571	0.015	0.674	0.174
1242	C	0.22	0.177	0.118	0.313
1243	C	0.309	0.194	0.083	0.385
1244	A	0.731	0.768	0.092	0.245
1245	G	0.139	0.024	0.18	0.324
1246	A	0.393	0.198	-0.002	0.164
1247	G	0.209	0.041	0.161	0.335
1248	A	0.398	0.207	0.209	0.414
1249	A	0.642	0.28	0.089	0.134
1250	A	0.423	0.637	0.1	0.068
1251	C	0.063	0.231	0.106	0.276
1252	C	0.073	0.08	0.055	0.105
1253	U	0.134	0.01	0.445	0.055
1254	U	0.12	0.027	0.208	0.256
1255	C	0.14	0.092	0.061	0.075
1256	C	0.143	0.014	0.063	-0.006
1257	C	0.058	0.019	0.136	0.228
1258	U	0.037	0.01	0.495	0.304
1259	U	0.162	0.019	0.183	0.369
1260	C	0.241	0.019	0.034	0.103
1261	G	0.212	0.016	0.312	0.29
1262	A	0.2	0.164	0.126	0.255
1263	A	0.37	0.176	0.049	0.163
1264	A	0.37	0.199	0.297	0.25
1265	G	0.359	0.003	0.227	0.441
1266	A	0.819	0.307	-0.024	0.297
1267	G	0.062	0.017	0.169	0.131
1268	C	0.108	0.009	0.211	0.412
1269	G	0.233	0.03	0.15	0.268
1270	A	0.282	0.721	0.076	0.095
1271	C	0.079	0.049	0.108	0.234
1272	C	0.273	0.084	-0.017	0.077
1273	A	0.237	0.75	0.029	0.334
1274	U	0.806	0.028	1.053	0.374
1275	U	0.937	0.06	0.942	0.475
1276	A	1.008	0.605	0.158	0.389
1277	U	1.326	0.03	1.068	0.484
1278	G	0.2	0.029	0.12	0.187
1279	G	0.174	0.028	0.248	0.423
1280	C	0.077	0.241	0.102	0.408
1281	A	0.203	0.564	0.094	0.05
1282	G	0.134	0.029	0.197	0.426
1283	C	0.221	0.101	-0.035	0.061
1284	A	0.218	0.822	0.194	0.355
1285	U	0.249	0.034	0.441	0.404
1286	U	0.675	0.046	0.487	0.255
1287	U	0.348	0.007	0.46	0.056
1288	A	0.519	0.32	0.233	0.024
1289	C	0.071	0.366	0.101	0.062
1290	A	0.048	0.285	0.1	0.279
1291	G	0.048	0.03	0.22	0.415
1292	G	0.153	0.015	0.271	0.429
1293	A	0.171	0.329	-0.003	0.387
1294	A	0.312	0.252	0.15	0.03
1295	A	0.629	0.301	0.202	0.05
1296	U	0.938	0.071	0.857	0.443
1297	A	0.551	0.928	0.097	0.036
1298	C	0.079	0.332	0.03	0.254
1299	U	0.295	0.035	0.613	0.116
1300	G	0.347	0.004	0.185	0.677
1301	A	0.629	0.487	0.103	0.157
1302	G	0.013	0.057	0.211	0.39
1303	G	0.001	0.062	0.154	0.103
1304	G	0.051	0.013	0.198	0.157
1305	C	0.185	0.134	0.212	0.146
1306	A	0.171	0.445	0.111	0.067
1307	G	0.253	0.047	0.302	0.282
1308	A	0.353	0.235	0.033	0
1309	A	0.169	0.141	0.187	0.04
1310	C	0.066	0.048	0.115	0.185
1311	G	0.095	0.065	0.218	0.303
1312	U	1.057	0.098	1.052	0.017
1313	C	0.07	0.075	0.08	0.043
1314	U	0.148	0.081	0.433	0.481
1315	G	0.18	0.068	0.122	0.29
1316	A	0.485	0.267	0.185	0.483
1317	C	0.483	0.408	-0.018	0.354
1318	A	0.056	0.652	0.024	0.041
1319	U	0.026	0.058	0.696	0.324
1320	G	0.44	0.14	0.043	0.673
1321	A	1.007	0.494	0.306	0.131
1322	G	0.218	0.058	0.249	0.682
1323	G	0.193	0.061	0.181	0.456
1324	A	0.123	0.354	0.058	0.268
1325	C	0.084	0.069	0.096	0.127
1326	U	0.039	0.079	0.366	0.244
1327	G	0.281	0.124	0.057	0.498
1328	A	0.221	0.495	0.289	-0.018
1329	A	0.133	1.303	0.115	0.413
1330	A	0.11	0.432	0.081	0.046
1331	U	0.078	0.05	0.426	0.347
1332	C	0.037	0.082	-0.002	0.103
1333	A	0.055	0.188	0.151	0.48
1334	U	0.651	0.154	0.601	0.432
1335	A	0.742	1.363	0.052	0.323
1336	A	0.86	0.744	0.027	0.082
1337	G	0.948	0.055	0.458	1.784
1338	A	1.058	0.71	0.122	0.195
1339	A	0.634	0.471	0.065	0.144
1340	U	0.164	0.096	0.445	0.368
1341	G	0.053	0.043	0.173	0.19
1342	A	0.048	0.198	0.146	0.27
1343	U	0.63	0.08	0.596	0.204
1344	G	0.596	0.098	0.114	0.244
1345	G	0.636	0.068	0.335	0.468
1346	A	0.556	0.76	0.098	-0.008
1347	A	0.638	0.493	0.084	-0.006
1348	A	0.497	0.295	0.096	0.145
1349	G	0.483	0.015	0.198	0.441
1350	U	0.08	0.062	0.416	0.054
1351	G	0.003	0.025	0.221	1.282
1352	C	0.06	0.111	-0.016	0.046
1353	C	0.052	0.133	0.046	0.454
1354	A	0.05	0.305	0.247	0.124
1355	G	0.032	0.035	0.158	0.676
1356	A	0.923	0.611	0.08	0.056
1357	C	0.838	0.466	0.152	0.257
1358	C	0.818	0.402	0.019	0.254
1359	A	0.573	0.48	0.237	0.057
1360	G	0.669	0.099	0.239	1.137
1361	A	0.055	0.478	0.087	0.057
1362	A	0.043	0.404	0.159	0.088
1363	G	0.057	0.112	0.16	0.47
1364	A	0.04	0.314	0.171	0.47
1365	U	0.501	0.14	0.484	0.14
1366	G	0.058	0.086	0.279	0.612
1367	U	0.067	0.104	0.492	0.462
1368	G	0.066	0.094	0.13	0.772
1369	U	0.293	0.102	0.638	0.334
1370	C	0.248	0.117	0.02	0.106
1371	A	0.031	0.172	0.19	0.092
1372	U	0.101	0.096	0.406	0.15
1373	U	0.143	0.072	0.41	0.029
1374	C	0.096	0.081	0.23	0.279
1375	C	0.063	0.076	0.213	0.203
1376	A	0.106	0.177	0.243	0.162
1377	G	0.117	0.109	0.415	0.49
1378	G	0.424	0.106	0.361	0.921
1379	G	0.358	0.118	0.283	0.491
1380	G	0.113	0.038	0.104	0.604
1381	C	0.143	0.114	0.104	0.224
1382	G	0.03	0.06	0.383	0.237
1383	G	0.06	0.11	0.112	0.09
1384	G	0.455	0.15	0.056	0.301
1385	G	0.035	0.083	0.46	0.199
1386	A	0.081	0.23	0.46	0.22
1387	G	0.513	0.115	0.413	0.453
1388	U	0.081	0.062	0.616	0.024
1389	C	0.07	0.119	0.357	0.367
1390	U	0.303	0.105	0.686	0.36
1391	U	0.341	0.146	0.604	0.009
1392	C	0.1	0.106	0.36	0.482
1393	G	0.212	0.129	0.272	0.203
1394	A	0.278	0.614	0.235	0.405
1395	G	0.095	0.112	0.174	0.41
1396	C	0.056	0.046	0.116	0.06
1397	U	0.06	0.062	0.286	0.074
1398	C	0.081	0.071	0.104	0.215
1399	U	0.219	0.085	0.229	0.044
1400	C	0.061	0.043	0.133	-0.008
1401	G	0.044	0.071	0.215	0.444
1402	G	0.145	0.09	0.308	0.481
1403	A	0.176	0.47	0.07	0.341
1404	C	0.189	0.453	0.092	0.405
1405	G	0.132	0.09	0.131	0.442
1406	A	0.283	0.147	0.33	-0.012
1407	A	0.25	0.263	0.149	0.423
1408	A	0.008	0.416	0.116	0.345
1409	A	0.293	0.464	0.181	0.059
1410	G	0.083	0.022	-0.02	0.461
1411	G	0.171	0.054	0.215	0.101
1412	C	0.536	0.236	0.114	0.332
1413	A	0.019	0.464	0.104	0.232
1414	A	0.006	1.201	0.009	0.335
1415	C	0.126	0.167	0.218	0.207
1416	G	0.01	0.096	0.12	0.48
1417	A	0.121	0.438	0.033	0.108
1418	A	0.293	0.314	0.089	0.242
1419	C	0.491	0.106	0.084	0.15
1420	C	0.557	0.097	0.009	0.078
1421	C	0.493	0.077	0.209	0.326
1422	G	0.363	0.036	0.173	0.426
1423	A	0.201	1.205	0.074	0.225
1424	U	0.079	0.213	0.355	0.474
1425	C	0.552	0.062	0.058	0.059
1426	G	0.196	0.069	0.214	0.023
1427	U	0.186	0.057	0.384	0.236
1428	G	1.349	0.017	0.219	0.752
1429	C	0.599	0.054	0.051	0.472
1430	C	0.064	0	0.036	0.019
1431	U	0.088	0.098	0.275	0.094
1432	U	0.181	0.077	0.016	0.015
1433	C	0.145	0.074	0.089	0.017
1434	C	0.073	0.067	0.025	0.146
1435	U	0.151	0.106	0.027	0.283
1436	U	0.071	0.019	0.069	0.146
1437	U	0.033	0.019	0.028	0.155
1438	G	0.267	0.042	0.017	0.248
1439	A	0.484	0.056	0.09	0.059
1440	C	0.337	0.032	0.041	0.044
1441	A	0.384	0.25	0.155	0.444
1442	U	0.562	0.112	0.064	0.449
1443	G	0.346	0.003	0.051	0.475
1444	A	0.616	0.523	0.066	0.193
1445	A	0.551	0.008	0.029	0.196
1446	U	0.664	0.02	0.18	-999
1447	A	0.597	0.528	0.107	0.107
1448	A	0.535	0.074	0.035	0.062
1449	U	0.652	0.207	0.009	0.04
1450	G	0.44	0.059	0.093	0.251
1451	A	0.251	0.041	0.034	0.036
1452	A	0.148	0.008	0.025	0.036
1453	G	0.019	0.006	0.052	0.231
1454	G	0.019	0.01	0.05	0.031
1455	A	0.042	0.006	0.004	0.235
1456	U	0.056	0.016	0.06	0.017
1457	C	0.031	0.021	0.034	0.115
1458	U	0.278	0	0.013	0.034
1459	U	0.313	0.025	0.016	0.703
1460	A	0.359	0.036	0.763	0.021
1461	U	0.01	0.061	0.073	0.041
1462	U	-999	-999	-999	-999
1463	U	-999	-999	-999	-999
1464	C	-999	-999	-999	-999
1465	U	-999	-999	-999	-999
1466	U	-999	-999	-999	-999
1467	C	-999	-999	-999	-999
1468	G	-999	-999	-999	-999
1469	G	-999	-999	-999	-999
1470	A	-999	-999	-999	-999
1471	G	-999	-999	-999	-999
1472	A	-999	-999	-999	-999
1473	C	-999	-999	-999	-999
1474	A	-999	-999	-999	-999
1475	A	-999	-999	-999	-999
1476	U	-999	-999	-999	-999
1477	G	-999	-999	-999	-999
1478	C	-999	-999	-999	-999
1479	A	-999	-999	-999	-999
1480	G	-999	-999	-999	-999
1481	A	-999	-999	-999	-999
1482	G	-999	-999	-999	-999
1483	G	-999	-999	-999	-999
1484	A	-999	-999	-999	-999
1485	G	-999	-999	-999	-999
1486	U	-999	-999	-999	-999
1487	A	-999	-999	-999	-999
1488	U	-999	-999	-999	-999
1489	G	-999	-999	-999	-999
1490	A	-999	-999	-999	-999
1491	C	-999	-999	-999	-999
1492	A	-999	-999	-999	-999
1493	A	-999	-999	-999	-999
1494	U	-999	-999	-999	-999
