# Supplementary material for: Influenza virus segment 5 (+)RNA - secondary structure and new targets for antiviral strategies
Source: Sci Rep. 2017 Nov 8;7:15041. doi: 10.1038/s41598-017-15317-5 (PMC5678188; doi:10.1038/s41598-017-15317-5)
Supplement: Supplementary file 3 — Supplementary Data 2 [file 41598_2017_15317_MOESM3_ESM.xlsx]

## Sheet: Title page
Supplementary Data 2
Influenza virus segment 5 (+)RNA - secondary structure and new targets for antiviral strategies
Marta Soszynska-Jozwiak1, Paula Michalak1, Walter N. Moss2, Ryszard Kierzek1, Julita Kesy1, Elzbieta Kierzek1*
1Institute of Bioorganic Chemistry Polish Academy of Sciences, 61-704 Poznan, Noskowskiego 12/14, Poland
2Roy J. Carver Department of Biophysics, Biochemistry and Molecular Biology, Iowa State University, Ames, IA 50011, United States of America
*Corresponding author: E-mail: elzbieta.kierzek@ibch.poznan.pl, Institute of Bioorganic Chemistry Polish Academy of Sciences, 61-704 Poznan, Noskowskiego 12/14, Poland, Tel.: +4861-853-8503; Fax: +4861-852-0532.

## Sheet: (+)RNA5_23
Base pairs counts for secondary structure of (+)RNA5 - 23OC
i	j	GC	CG	AU	UA	GU	UG	GA	AG	AA	GG	UU	CC	AC	UC	CA	CU	%Canonical	MI(i,j)	BP Probability
6	1560	0	0	1803	0	2	0	0	0	0	0	0	0	1	0	0	1	99.8893	0.2258	0.620132		Avg. % Canonical BP	85.5584
7	1559	0	0	1772	0	61	1	0	0	0	0	3	0	0	0	0	0	99.8367	0.2212	0.696968
8	1558	0	0	2	0	1801	0	0	0	0	7	59	0	0	0	0	1	96.4171	0.224	0.722642			% total
9	1557	0	1912	0	0	0	1	0	0	0	0	1	1	0	0	0	5	99.6354	0.2296	0.724841		GC pairs	38.221
10	1556	0	0	1986	0	1	0	0	9	0	1	0	0	0	0	0	3	99.35	0.2427	0.427057		AU pairs	34.3271
11	1554	2034	0	0	0	9	0	16	0	0	2	0	0	6	0	0	0	98.8389	0.2006	0.655577		GU pairs	13.3992
12	1553	1855	0	0	0	15	0	213	0	0	0	0	0	0	1	0	0	89.7313	0.1813	0.663998		CA	6.74993
13	1552	4067	0	0	0	277	0	126	0	0	2	0	0	1	3	0	0	97.0509	0.2616	2.83923e-17		GA	2.39256
14	1551	1	0	0	4345	0	1	20	0	3	0	106	0	0	4	0	0	97.0312	0.2308	0.675503		CU	2.09323
16	39	6011	0	7	0	358	0	3	0	0	1	0	0	1379	26	0	0	81.9011	0.2172	0.47165		AA	1.39259
17	38	0	0	8125	0	11	0	0	0	0	0	0	0	15	0	0	0	99.816	0.2311	0.488238		GG	0.0536208
21	35	0	0	0	9406	0	2	0	0	11	0	2	0	0	0	3	0	99.8302	0.3182	0.982291		CC	0.288681
22	34	0	9473	0	0	0	3	0	5	0	0	0	0	0	0	0	0	99.9473	0.3228	1.02328		UU	1.08203
23	33	0	0	9812	0	1	0	0	1	1	0	1	0	6	0	0	3	99.8779	0.3493	1.02333
24	32	0	10429	0	0	0	2	0	3	0	1	0	0	0	0	3	0	99.9329	0.4063	1.02393
25	31	0	3	0	10677	0	3	1	0	0	0	0	0	0	0	3	0	99.9626	0.4404	1.02354
26	30	0	10731	0	0	0	9	0	0	0	0	0	1	0	0	1	1	99.9721	0.4514	1.0184
45	105	0	11563	0	2	0	161	0	9	0	0	0	0	0	0	137	0	98.7702	0.001	0.176321
47	104	0	0	0	15536	0	1	1	0	0	0	0	0	0	24	0	0	99.8394	0	0.291296
48	103	15563	0	0	0	0	0	0	0	0	0	0	0	0	0	0	0	100	0	0.297429
49	102	15533	0	0	0	23	0	1	0	0	0	0	0	3	0	0	0	99.9743	0.0009	0.297447
50	101	0	15535	0	0	0	14	0	0	0	1	0	0	0	0	9	1	99.9293	0	0.297445
51	100	15512	0	0	0	0	0	4	0	0	0	0	2	31	11	0	0	99.6915	0.0011	0.297375
52	99	0	9	5	9047	0	3799	4	2	81	0	2481	0	0	34	99	0	82.6425	0.0039	0.16138
53	97	0	15431	0	0	0	121	1	3	0	2	0	0	0	0	4	0	99.9357	0.0004	0.27128
54	96	0	3798	0	3743	0	7218	2	3	5	1	150	12	0	14	450	78	95.3793	0.0338	0.270919
55	95	0	15457	0	0	0	0	0	14	0	0	0	3	0	0	4	0	99.8643	0	0.270459
60	94	0	15447	0	0	0	27	0	1	0	0	1	0	0	0	0	2	99.9742	0.0002	0.296419
61	93	0	0	15343	0	3	0	0	32	173	0	0	2	10	0	0	0	98.6057	0.0009	0.296584
62	92	0	11134	0	2	0	1	0	0	1	0	0	0	0	0	4422	1	71.57	0.0001	0.296679
63	91	0	15261	0	0	0	4	0	1	0	0	0	0	0	0	295	1	98.0915	0	0.296654
64	90	0	0	15244	0	1	0	0	27	20	0	0	0	270	0	0	0	97.963	0	0.283661
69	83	0	0	11215	0	4346	0	0	0	0	0	1	0	0	0	0	2	99.9807	0	0.316955
70	82	0	0	0	15510	0	4	0	0	20	0	0	0	0	0	30	0	99.6787	0	0.351244
71	81	0	10488	0	2	0	5	0	0	2	0	0	1	0	0	5065	0	67.4356	0.0001	0.352381
72	80	0	0	0	10732	0	0	120	0	3688	0	2	0	0	1	1020	0	68.9584	0	0.334157
107	227	0	0	15534	0	19	0	0	1	0	0	0	0	0	0	0	7	99.9486	0	0.617375
108	226	0	0	0	11123	0	16	0	0	3	0	4243	1	0	67	106	2	71.5828	0.0018	0.671379
109	225	14670	0	35	0	777	0	0	0	0	0	2	1	54	22	0	0	99.4923	0.003	0.676256
110	224	0	15545	0	0	0	14	0	0	0	0	0	1	0	0	0	0	99.9936	0	0.676382
111	223	0	0	0	2867	0	1	38	1	4467	0	0	0	0	0	8187	0	18.4307	0.0001	0.670616
113	219	0	10032	0	1	0	1	25	19	30	2	0	0	0	0	5448	1	64.49	0.0017	0.676274
114	218	0	0	0	11611	0	0	102	0	3717	0	0	0	0	0	131	0	74.616	0.0001	0.676416
115	217	15558	0	0	0	0	0	0	0	0	1	0	0	2	0	0	0	99.9807	0	0.676497
117	216	5819	0	1171	0	677	0	16	0	34	0	0	4	7836	1	0	2	49.2738	0.001	0.67658
118	215	0	0	15551	0	5	0	0	0	2	0	0	0	3	0	0	0	99.9679	0	0.676531
119	214	0	0	0	15449	0	91	1	0	0	0	1	0	0	17	2	0	99.865	0	0.67653
120	213	0	7634	0	62	0	2947	0	25	9	0	5	73	0	0	4419	386	68.3997	0.0662	0.67651
121	212	0	0	15506	0	1	0	0	0	0	0	0	0	0	0	0	54	99.653	0	0.653103
122	211	12140	0	0	0	3394	0	1	0	0	7	0	1	15	1	0	0	99.8393	0.0003	0.634784
124	175	1	0	37	0	15098	0	1	0	0	0	422	0	0	0	0	0	97.2813	0	0.453097
125	174	0	15553	0	0	0	2	0	0	0	1	0	0	0	0	6	0	99.955	0	0.457273
126	173	0	0	15375	0	101	0	0	0	0	0	64	0	6	0	0	16	99.4474	0	0.457325
127	172	0	0	0	15548	0	6	3	0	2	0	0	0	0	0	3	0	99.9486	0	0.457694
128	171	0	7095	0	0	0	0	0	0	0	0	0	0	0	0	8467	0	45.5918	0	0.457866
129	170	0	0	0	10944	0	2	69	0	62	0	1	0	0	0	4484	0	70.338	0.0001	0.457774
130	169	15548	0	0	0	0	0	0	0	0	0	0	0	14	0	0	0	99.91	0	0.45784
131	168	0	0	0	7175	0	119	3	0	0	0	217	2	0	8044	1	0	46.8736	0.0002	0.436727
132	166	0	111	0	6892	0	278	51	2	64	0	0	0	0	0	8164	0	46.787	0.0034	0.351233
133	165	15040	0	0	0	520	0	0	0	0	0	0	0	2	0	0	0	99.9871	0	0.373217
136	163	0	0	15495	0	13	0	0	0	0	0	0	0	0	0	0	53	99.6594	0	0.417042
137	162	10448	0	7	0	1626	0	0	0	0	0	0	0	3480	0	0	0	77.6364	0.026	0.457585
138	161	0	0	11189	0	4358	0	3	0	9	0	0	0	0	0	0	0	99.9229	0	0.4575
139	160	0	0	15557	0	0	0	0	0	0	0	0	0	3	0	0	0	99.9807	0	0.457248
140	159	0	0	0	12568	0	2977	0	0	0	0	3	0	0	13	0	0	99.8972	0	0.455853
184	209	0	15536	0	0	0	9	0	10	0	0	0	0	2	0	0	5	99.8908	0.0016	0.0918586
185	208	0	0	0	7456	0	4	0	0	1	0	0	0	0	8101	0	0	47.9373	0.0007	0.0921467
186	207	0	5659	0	1146	0	3325	3	13	76	1	25	84	0	0	5212	18	65.0945	0.0272	0.0921213
191	203	0	0	0	15560	0	1	0	0	1	0	0	0	0	0	0	0	99.9936	0.0007	0.189145
192	202	0	15296	0	0	0	98	0	134	0	33	0	1	0	0	0	0	98.9204	0.0007	0.204149
193	201	28	0	13726	0	31	0	1	53	97	2	0	0	1623	0	0	0	88.5869	0.0025	0.201774
244	1533	4291	0	47	0	11196	0	0	0	0	1	1	0	1	0	0	23	99.8329	0.0013	0.462318
245	1532	0	0	0	15264	0	1	1	0	0	0	272	0	0	3	19	2	98.0915	0.0001	0.520623
246	1531	0	0	2487	0	7144	0	6	0	0	0	5026	5	0	1	0	892	61.8919	0.0011	0.53684
247	1530	0	14307	0	2	0	3	0	2	0	0	0	5	0	0	1220	21	91.9794	0.0001	0.541975
248	1529	0	0	0	15558	0	2	0	0	0	0	1	0	0	0	1	0	99.9871	0	0.499643
249	1528	0	12217	0	1	0	3205	0	92	0	37	0	0	0	0	9	0	99.1132	0	0.270942
250	1526	0	0	0	15548	0	3	0	0	0	0	1	0	0	0	2	0	99.9807	0	0.506788
251	1525	0	15531	0	0	0	2	0	0	0	0	0	2	0	0	24	1	99.8265	0	0.549278
252	1524	3	1	23	11582	194	32	1512	9	1953	2	101	0	0	6	141	0	76.0653	0.0157	0.549235
253	1523	15544	0	0	0	2	0	4	0	0	2	0	0	1	9	0	0	99.8972	0	0.549378
254	1522	0	15554	0	0	0	0	0	0	0	0	0	4	0	0	4	0	99.9486	0	0.549378
255	1521	0	0	7015	2	286	0	0	2	4	0	7977	0	12	3	0	260	46.9314	0.0004	0.548811
256	1520	0	0	0	15522	0	34	0	0	0	0	2	0	0	4	0	0	99.9614	0	0.53499
257	1519	0	0	0	15544	0	4	0	0	1	0	2	0	0	9	2	0	99.91	0	0.275376
259	1518	15551	0	0	0	8	0	3	0	0	0	0	0	0	0	0	0	99.9807	0	0.323041
266	1512	15448	0	0	0	106	0	1	0	0	4	0	0	2	0	0	0	99.955	0	0.435121
267	1511	4	0	9489	0	6063	0	0	0	1	0	0	0	0	0	0	1	99.9871	0.0002	0.435163
268	1510	0	0	15497	0	0	0	0	0	0	0	0	0	0	0	0	64	99.5887	0	0.435991
269	1509	15544	0	0	0	15	0	0	0	0	0	0	1	0	1	0	0	99.9871	0	0.43602
270	1508	5	0	8412	0	7137	0	1	0	1	0	1	0	3	0	0	0	99.9614	0	0.435277
271	1507	0	0	15558	0	1	0	0	0	1	0	0	0	1	0	0	0	99.9871	0	0.433769
272	1506	0	0	15527	0	0	0	0	1	0	0	0	0	32	0	0	1	99.7815	0	0.385233
274	1503	0	0	15533	0	0	0	0	2	1	0	0	0	21	0	0	4	99.8201	0	0.43873
275	1502	3551	0	4	0	1	0	0	0	2	0	0	1	11999	1	0	0	22.8549	0.0001	0.482677
276	1501	0	0	14089	0	1464	0	0	0	4	0	1	0	2	0	0	0	99.955	0	0.482707
277	1500	0	1	0	11746	0	3615	0	0	0	0	193	0	0	6	1	0	98.7148	0.0002	0.481281
279	1499	0	9140	0	0	0	6416	0	0	0	0	0	0	0	0	2	0	99.9871	0	0.481167
280	1498	0	15137	0	0	0	407	0	1	1	0	0	0	0	0	16	0	99.8843	0.0003	0.480908
281	1497	0	0	0	13632	0	1905	0	0	0	0	15	0	0	9	1	0	99.8394	0.0001	0.398119
283	334	1	0	0	0	15561	0	0	0	0	0	0	0	0	0	0	0	100	0.0007	0.267821
284	333	0	0	2257	0	0	0	0	3	8942	0	0	0	4359	0	0	0	14.5042	0.0007	0.269807
285	332	2	0	13278	0	2277	0	0	0	0	0	0	0	3	0	0	1	99.9743	0.0008	0.267495
290	327	0	0	6220	0	1	0	0	3011	5122	0	0	0	1207	0	0	1	39.9756	0.0008	0.501626
291	326	0	4978	0	0	0	10581	0	0	0	0	0	0	0	1	0	0	99.9936	0.0007	0.790553
292	325	0	15560	0	0	0	2	0	0	0	0	0	0	0	0	0	0	100	0.0007	0.793414
293	323	0	15560	0	0	0	1	0	0	0	0	0	0	0	0	0	1	99.9936	0.0007	0.797154
294	322	0	15181	0	0	0	104	0	275	0	2	0	0	0	0	0	0	98.22	0.0007	0.797298
295	321	0	0	12114	0	0	0	0	304	2696	0	0	0	445	0	0	2	77.8485	0.0007	0.797184
296	320	15432	0	0	0	0	0	0	0	0	0	0	7	121	1	0	0	99.171	0.0007	0.79711
297	319	0	0	0	11141	0	0	0	0	5	0	0	0	0	0	4414	0	71.6003	0.0007	0.692303
299	312	1	2551	0	8	0	1	1	0	1	0	4	3439	1	4	972	8575	16.461	0.0018	0.79571
300	311	6765	0	0	0	0	0	0	0	4	0	0	123	808	7861	0	0	43.4741	0.0015	0.810768
301	310	15552	0	0	0	1	0	0	0	0	0	0	0	9	0	0	0	99.9422	0.0007	0.810781
302	309	8451	0	0	0	7105	0	0	0	0	0	0	0	4	0	0	0	99.9743	0.0009	0.809001
336	1484	0	1	0	5646	0	1	0	0	0	0	0	0	0	0	9912	1	36.2959	0	0.321901
337	1483	0	2367	0	0	0	0	0	13176	12	3	0	0	0	0	1	0	15.2131	0	0.444492
338	1482	20	0	2769	0	12747	0	5	1	1	10	0	0	8	0	0	0	99.8393	0	0.444592
339	1481	0	0	6978	0	8579	0	1	0	0	0	0	0	1	0	0	0	99.9871	0	0.445515
340	1480	0	0	15448	0	1	0	0	0	0	0	0	0	6	0	0	107	99.2739	0	0.445641
341	1479	11804	0	9	0	3401	0	18	1	0	42	0	0	284	1	0	0	97.7763	0.0029	0.445716
342	1478	6589	0	1	0	9	0	0	1	1	0	0	0	8957	0	0	0	42.4155	0.0003	0.443932
347	376	0	0	15362	0	46	0	0	0	4	0	0	0	148	0	0	1	99.0168	0.0007	0.0935729
348	375	1	2576	28	2390	5	1768	4	147	4	32	4369	77	7	228	317	3607	43.4961	0.0668	0.112178
349	374	1	0	49	0	15504	0	0	0	0	1	0	0	0	0	0	1	99.9871	0.0007	0.106356
350	373	15138	0	0	0	415	0	3	0	0	0	0	2	0	2	0	0	99.955	0.0007	0.100886
351	372	3432	0	1982	6	1910	0	9	0	6	3	34	310	7541	292	10	22	47.1171	0.0197	0.0942302
352	371	0	0	15359	0	1	0	0	2	0	0	0	0	197	0	0	2	98.7083	0.0007	0.0871104
357	368	0	0	0	0	15561	0	0	0	0	0	1	0	0	0	0	0	99.9936	0.0007	0.208988
358	367	3330	0	2440	0	754	0	6	0	3	0	2	13	9005	6	0	0	41.9307	0.0018	0.226451
359	366	0	35	0	11332	0	4142	5	4	10	0	1	0	0	0	32	0	99.6658	0.0014	0.227713
388	444	5382	0	0	0	5179	0	3693	1	3	1301	0	0	1	0	0	0	67.8728	0.001	0.927129
389	443	0	0	15560	0	0	0	0	0	0	0	0	0	2	0	0	0	99.9871	0.0006	0.960975
390	442	5826	0	1058	0	5	0	42	0	16	0	1	2	8609	2	0	0	44.2709	0.0335	0.964223
391	441	2	0	14219	0	34	0	0	21	46	0	1	0	1200	0	0	36	91.619	0.0009	0.964281
392	440	0	1	0	1	0	15559	0	0	0	0	0	0	0	0	0	0	100	0.0006	0.964397
393	439	0	7199	0	0	0	67	0	8289	0	2	0	0	0	0	4	0	46.6937	0.0008	0.965677
394	438	0	0	12025	1	2	0	0	59	2695	0	0	1	736	0	0	43	77.2908	0.0014	0.965507
395	437	15358	0	0	0	2	0	1	0	0	28	0	0	24	147	0	0	98.7147	0.0007	0.965657
397	435	0	1077	6655	0	2	0	1	41	3799	0	0	0	783	0	3193	9	49.7044	0.2634	0.962526
398	434	15457	0	0	0	12	0	68	0	0	0	0	0	17	0	0	3	99.4343	0.0021	0.962951
405	431	15554	0	0	0	1	0	4	0	0	2	0	0	0	0	0	0	99.9614	0.0007	0.978121
406	430	0	15454	3	0	0	3	0	10	3	1	0	0	0	0	14	73	99.3509	0.0021	0.981893
407	429	5824	0	1	0	9685	0	32	2	2	4	0	1	9	0	0	0	99.6787	0.0023	0.981893
408	428	0	5	0	7047	0	4	156	0	204	0	0	0	0	0	8144	0	45.347	0.0008	0.981384
409	427	0	15536	0	0	0	0	0	4	0	0	0	1	0	0	16	3	99.8458	0.0007	0.979822
451	492	0	3117	0	183	0	3090	0	8657	241	6	1	11	3	0	246	1	41.0774	0.0064	0.322013
452	491	0	0	0	15558	0	0	0	0	1	0	1	0	0	0	2	0	99.9743	0.0006	0.323302
453	490	8826	0	0	0	0	0	0	0	0	0	0	3493	1963	1278	0	1	56.7187	0.0009	0.325687
454	489	0	0	7186	0	2	0	0	0	0	0	0	0	8373	0	0	0	46.1924	0.0007	0.325678
455	488	0	0	0	15560	0	1	1	0	0	0	0	0	0	1	0	0	99.9871	0.0006	0.320056
456	487	0	0	0	0	15562	0	0	0	0	1	0	0	0	0	0	0	99.9936	0.0006	0.202118
460	484	0	0	0	15561	0	1	0	0	1	0	0	0	0	0	0	0	99.9936	0.0006	0.587449
461	483	10734	0	0	0	308	0	4504	0	0	16	0	0	0	0	0	0	70.9549	0.0007	0.738123
462	482	15553	0	0	0	10	0	0	0	0	0	0	0	0	0	0	0	100	0.0006	0.774783
463	481	0	13166	0	0	0	0	0	0	0	0	0	0	0	0	2358	39	84.5981	0.0006	0.774983
464	480	0	0	14896	0	3	0	0	1	0	0	0	0	663	0	0	0	95.7335	0.0006	0.77273
465	479	0	0	0	13747	0	3	0	0	1	0	2	0	0	0	1808	0	88.3619	0.0007	0.715074
466	478	0	0	0	3	0	15556	0	2	0	1	0	0	0	0	0	0	99.9807	0.0006	0.617476
497	1446	0	12256	0	0	0	0	0	0	0	0	0	12	0	0	3241	53	78.7559	0.0001	0.527363
498	1445	1989	0	1	0	0	0	0	3	1	0	0	50	13389	127	0	0	12.7892	0	0.533584
499	1444	0	0	15522	0	6	0	0	10	9	0	0	0	2	0	0	13	99.7815	0	0.533542
500	1443	15196	0	0	0	151	0	203	0	0	8	0	1	0	1	0	0	98.6311	0	0.533595
501	1442	0	0	11995	0	3566	0	0	0	0	0	0	0	1	0	0	0	99.9936	0	0.533541
502	1441	15418	0	0	0	109	0	30	0	0	1	0	1	1	0	0	1	99.7815	0.0002	0.533472
503	1440	0	15559	0	0	0	1	0	0	0	1	0	0	0	0	0	1	99.9871	0	0.532983
504	1439	0	0	0	8078	0	5	3308	1	3635	0	0	0	0	1	532	0	51.9473	0.0001	0.531161
505	1438	0	15391	0	0	0	165	0	3	0	1	0	1	0	0	1	0	99.9614	0	0.523446
506	1430	0	0	0	0	0	15559	0	2	0	0	0	0	0	1	0	0	99.9807	0	0.408987
507	1429	0	2949	0	1	0	12178	0	424	0	10	0	0	0	0	0	0	97.2112	0	0.510999
509	1427	0	1	0	2	0	15558	0	0	0	0	0	0	0	1	0	0	99.9936	0	0.444276
510	1426	6563	1	0	1894	1	0	6	0	1	0	0	950	746	5335	65	0	54.3568	0.0934	0.504362
511	1425	0	15121	0	0	0	0	0	45	1	0	0	2	0	0	391	1	97.1724	0	0.504441
515	1422	0	13776	0	0	0	2	190	0	0	6	0	4	0	0	442	1140	88.5476	0.0394	0.521688
516	1421	0	1543	2	7770	0	1473	8	19	140	0	1	0	0	0	4604	0	69.3316	0.0072	0.521778
517	1420	15549	0	0	0	0	0	12	0	0	1	0	0	0	0	0	0	99.9165	0	0.521975
518	1419	15321	0	0	0	239	0	0	0	0	0	0	0	3	0	0	0	99.9807	0	0.521977
519	1418	2	0	10641	0	4714	0	0	0	0	0	121	0	0	0	0	83	98.689	0.0001	0.521866
520	1417	0	0	15516	0	1	0	0	0	0	0	44	0	1	0	0	0	99.7108	0	0.521677
521	1416	0	0	0	2935	0	490	0	0	0	0	6361	0	0	5774	0	0	22.0116	0	0.520921
522	1415	15559	0	0	0	4	0	0	0	0	0	0	0	0	0	0	0	100	0	0.516623
523	1414	0	0	0	0	15559	0	0	0	0	4	0	0	0	0	0	0	99.9743	0	0.443615
525	792	0	3244	0	8184	0	3202	0	0	0	0	42	6	0	3	814	56	94.0776	0.1109	0.509988
526	791	0	15550	0	0	0	0	0	1	0	1	0	0	0	0	4	1	99.955	0	0.51555
527	790	0	15555	0	0	0	0	0	0	0	0	0	0	0	0	2	0	99.9871	0	0.515362
529	789	0	0	6808	0	0	0	0	56	8080	0	1	0	337	0	3	271	43.7645	0.013	0.262162
530	788	15539	0	0	0	1	0	1	0	0	1	0	2	8	4	0	0	99.8971	0	0.521176
531	787	6702	0	1	0	0	0	0	0	1	0	0	1	8847	5	0	0	43.0867	0.0003	0.521206
532	786	0	0	7323	0	0	0	0	0	0	0	1	0	8232	0	0	0	47.0751	0.0002	0.520702
533	785	0	0	0	15449	0	91	0	0	0	0	0	0	0	12	5	0	99.8907	0.0001	0.50209
535	781	0	0	0	3651	0	2	1	0	1	0	0	0	0	11902	0	0	23.4814	0.0003	0.484359
536	780	8972	0	0	0	6582	0	2	0	0	1	0	0	0	0	0	0	99.9807	0.0002	0.520973
537	779	0	14241	0	0	0	1313	0	0	0	0	0	0	0	0	2	0	99.9871	0.0002	0.521008
538	778	0	0	0	15392	0	162	0	0	2	0	0	0	0	0	1	0	99.9807	0.0001	0.520956
539	777	0	1999	0	1	0	0	0	0	0	1	0	0	0	0	13554	0	12.8576	0.0003	0.521006
540	776	0	0	0	14522	0	1	17	0	28	0	0	0	0	0	989	0	93.3535	0.0003	0.520943
541	775	0	14261	0	0	0	1289	0	2	0	0	0	0	0	0	1	0	99.9807	0.0003	0.520674
542	774	0	1	0	12825	0	2700	0	0	2	0	26	0	0	1	1	0	99.8071	0.0002	0.459212
545	773	0	2	0	6	0	15548	0	1	0	0	0	0	0	0	0	0	99.9936	0.0001	0.141571
546	772	3598	0	0	0	0	0	11952	0	0	2	0	0	0	0	5	0	23.1279	0.0002	0.206779
547	771	0	12104	0	0	0	0	0	1	0	0	0	42	0	0	3234	176	77.8042	0.0003	0.20682
548	770	0	0	15545	0	0	0	0	0	0	0	3	0	8	0	0	1	99.9229	0.0001	0.195779
551	766	15554	0	0	0	0	0	2	0	0	1	0	0	0	0	0	0	99.9807	0.0001	0.21039
552	765	168	0	1482	0	960	0	0	0	0	0	5184	2545	1681	795	0	2742	16.777	0.08	0.211459
553	764	0	0	0	15554	0	1	0	0	0	0	1	0	0	1	0	0	99.9871	0.0001	0.211545
554	763	0	15554	0	0	0	0	0	0	0	0	0	0	0	0	3	0	99.9807	0.0001	0.203592
557	670	0	15554	0	0	0	0	0	1	0	0	0	0	0	0	0	1	99.9871	0.0008	0.355907
558	669	0	172	1	8506	0	1208	5	2989	788	2	0	0	0	0	1883	0	63.5656	0.1979	0.357979
559	668	0	15548	0	0	0	1	0	3	0	0	0	0	0	0	3	1	99.955	0.0008	0.358082
560	667	0	0	0	15550	0	1	0	0	0	0	0	0	0	3	2	0	99.9679	0.0008	0.358041
561	666	0	8187	0	0	0	7240	0	111	0	17	0	0	0	0	0	0	99.1771	0.001	0.340997
562	665	0	15555	0	0	0	1	0	0	0	0	0	0	0	0	0	0	100	0.0008	0.323417
565	664	0	0	15374	0	0	0	0	1	1	0	0	0	1	0	0	179	98.83	0.0008	0.116063
566	663	14143	0	0	0	1405	0	0	0	0	0	0	2	1	2	0	0	99.9679	0.0009	0.141715
567	662	0	0	8572	0	6983	0	0	0	0	0	0	0	0	0	0	0	100	0.001	0.141283
568	661	0	0	15536	0	0	0	0	0	0	0	0	0	1	0	0	21	99.8586	0.0008	0.141214
569	660	3719	0	17	0	11817	0	1	0	0	0	1	1	0	0	0	1	99.9743	0.0013	0.136003
571	658	0	0	0	15530	0	3	21	0	0	0	1	0	0	0	3	0	99.8393	0.0008	0.265484
572	657	0	7297	0	0	0	0	1	0	0	0	0	89	0	0	8001	169	46.9049	0.0009	0.358373
573	656	0	2927	0	1	0	12241	0	185	0	200	0	0	0	4	0	0	97.4997	0.0009	0.358094
574	655	14838	0	0	0	1	0	716	0	0	2	0	1	0	0	0	0	95.3786	0.0008	0.358368
575	654	6721	0	0	0	8835	0	0	0	0	0	0	0	0	0	0	0	100	0.0008	0.357321
577	593	2	0	1	0	15549	0	0	0	0	0	7	0	0	0	0	0	99.955	0.0008	0.000347624
578	592	0	15251	0	0	0	2	0	1	1	0	0	1	0	0	300	3	98.0333	0.001	0.000349969
579	591	16	2552	0	9968	20	136	162	7	1157	0	23	0	7	16	1480	14	81.5786	0.2483	0.000349905
580	590	15555	0	0	0	1	0	0	0	0	2	0	0	1	0	0	0	99.9807	0.0008	0.000350042
581	589	0	15538	0	0	0	0	0	0	0	1	0	2	0	0	5	13	99.865	0.0008	0.00034976
613	622	7535	0	75	0	7906	0	15	0	0	1	1	0	25	0	0	0	99.73	0.0017	0.207229
614	621	0	2967	0	7614	0	4235	3	1	0	0	1	0	0	1	735	0	95.2369	0.0761	0.205031
623	649	0	0	0	15549	0	3	0	0	0	0	4	0	0	1	1	0	99.9614	0.0009	0.111801
624	648	8766	0	940	2	290	0	31	1	61	3	0	66	5088	142	162	5	64.2669	0.0642	0.255002
625	647	0	0	15243	0	307	0	0	0	1	0	1	0	6	0	0	0	99.9486	0.0009	0.256754
626	646	0	0	0	15213	0	336	0	0	2	0	1	0	0	0	6	0	99.9422	0.0009	0.25496
627	645	0	7303	2	780	0	3491	0	115	13	0	219	5	1	74	3512	39	74.4246	0.0282	0.243059
628	644	0	7091	0	0	0	0	0	8464	0	1	0	0	0	0	1	1	45.5778	0.001	0.24036
671	743	15554	0	0	0	1	0	0	0	0	0	0	0	0	1	0	0	99.9936	0.0003	0.202929
672	742	0	5899	0	8	0	9424	0	190	0	33	0	1	0	1	0	0	98.5536	0.0006	0.203965
678	737	0	0	0	15129	0	2	1	0	2	0	1	0	0	3	417	0	97.2742	0.0003	0.198271
679	736	15556	0	0	0	0	0	0	0	0	0	0	0	0	0	0	0	100	0.0003	0.208891
680	735	6410	0	0	0	9140	0	3	0	0	1	0	0	2	0	0	0	99.9614	0.0005	0.2089
681	734	0	0	11441	0	3898	0	0	0	0	0	185	0	1	0	0	30	98.6114	0.0004	0.208749
682	733	0	0	2879	0	0	0	0	0	1	0	0	11	11	0	1	12652	18.5085	0.0007	0.206419
691	722	0	0	15546	0	2	0	0	0	0	0	1	0	1	0	0	6	99.9486	0.0003	0.304699
692	721	15530	0	0	0	2	0	1	0	0	0	0	0	22	2	0	0	99.8393	0.0003	0.356752
693	720	5628	0	3612	0	2816	0	29	0	25	0	0	0	3442	0	0	0	77.5206	0.0175	0.356812
694	719	0	0	12552	0	2998	0	1	0	2	0	1	0	1	0	0	1	99.9614	0.0011	0.340931
695	716	0	2	0	12095	0	2	3127	0	46	1	0	0	0	1	279	0	77.7921	0.0013	0.297351
696	715	0	0	0	15048	0	2	8	2	38	0	0	0	0	1	457	0	96.7472	0.0016	0.358446
697	714	15306	0	0	0	247	0	0	0	0	0	0	1	3	0	0	0	99.9743	0.001	0.359159
698	713	0	15553	0	0	0	0	0	0	0	1	0	1	0	0	1	0	99.9807	0.001	0.359162
699	712	0	0	5299	0	158	0	0	0	0	0	9669	0	1	0	0	429	35.0797	0.0011	0.359101
700	711	0	0	0	8	0	15541	0	1	0	0	4	0	0	3	0	0	99.9486	0.001	0.359057
701	710	0	0	15547	0	2	0	0	0	0	0	6	0	2	0	0	0	99.9486	0.001	0.358985
702	709	0	0	0	12699	0	0	0	0	0	0	2	0	0	3	2853	0	81.6288	0.0011	0.357819
745	755	15501	0	0	0	3	0	0	0	0	12	0	5	5	31	0	1	99.6529	0.0007	0.199259
746	754	0	15530	0	0	0	6	0	0	0	1	0	1	0	0	17	1	99.8714	0.0003	0.199408
797	808	0	15527	0	0	0	25	0	3	0	0	0	1	0	0	2	0	99.9614	0.0003	0.28848
798	807	0	9	0	14561	0	763	20	5	37	0	0	0	0	0	163	0	98.5538	0.0005	0.289647
809	1410	0	0	11058	0	2	0	0	10	4238	0	0	0	250	0	0	0	71.0888	0.0001	0.0208372
810	1409	0	0	0	11607	0	2	0	0	1	0	1	0	0	2	3943	0	74.6272	0	0.0316701
811	1408	0	15529	0	0	0	10	0	9	0	1	0	0	0	0	8	0	99.8843	0	0.031831
812	1407	0	0	0	14524	0	936	0	0	0	0	48	0	0	46	1	0	99.3893	0.0002	0.0259681
819	1401	0	3463	0	9460	0	225	0	0	0	0	2	1	0	6	2401	0	84.5096	0.2238	0.336396
820	1400	0	7596	0	3157	0	200	0	59	15	0	0	1	0	0	4527	0	70.4147	0.1272	0.499464
821	1399	0	0	0	15155	0	6	2	0	7	0	0	0	0	43	344	0	97.4545	0	0.499616
822	1398	3761	0	4	9	39	11	6850	1	1257	21	22	1315	329	1922	0	15	24.5822	0.1891	0.499739
823	1397	15500	0	0	0	13	0	0	0	0	1	0	0	43	0	0	0	99.7172	0	0.499739
824	1396	0	15455	0	0	0	3	0	0	0	1	0	0	0	0	52	47	99.3572	0	0.499036
826	1372	0	12256	0	0	0	0	0	3298	1	0	0	0	1	0	1	0	78.7813	0.0001	0.488432
827	1371	254	0	0	0	6667	0	8271	0	0	364	0	0	0	0	0	0	44.4909	0.0003	0.490512
828	1370	11049	0	3	0	1	0	1	18	0	2	0	2	4460	20	0	0	71.053	0.0016	0.491344
829	1369	0	0	0	11282	0	4269	0	0	1	0	3	0	0	1	0	0	99.9679	0.0001	0.491234
830	1368	0	7655	0	1	0	0	0	0	0	1	0	0	0	0	7895	2	49.2221	0.0004	0.491058
831	1367	0	250	1	1	0	11378	0	3864	1	61	0	0	0	0	0	0	74.7621	0.0001	0.367857
839	849	0	0	0	11892	0	3563	0	0	0	0	87	0	0	12	0	0	99.3635	0.0005	0.240974
840	848	0	4138	0	0	0	6972	0	4442	1	0	0	0	0	0	2	0	71.424	0.0006	0.302333
841	847	0	10643	0	0	0	4902	0	1	0	3	0	0	0	0	2	0	99.9614	0.0005	0.302739
842	846	0	1	0	9211	0	6339	0	1	0	0	0	0	0	0	2	0	99.9807	0.0005	0.262282
851	907	0	15554	0	0	0	0	0	0	0	0	0	0	0	0	0	0	100	0.0002	0.445496
852	906	8	1	14949	1	109	0	0	0	2	0	68	2	279	1	0	133	96.8816	0.0014	0.460236
854	904	0	0	0	15476	0	74	0	0	1	0	0	0	0	1	3	0	99.9679	0.0003	0.467109
855	903	6100	4	9	3538	141	126	329	21	46	9	35	3	860	4324	6	0	63.7772	0.1224	0.471776
856	902	15521	0	0	0	30	0	0	0	0	0	0	2	0	2	0	0	99.9743	0.0003	0.471825
857	901	0	12546	0	0	0	0	0	1	0	1	0	4	0	0	97	2905	80.6609	0.0003	0.392681
858	900	0	2355	7	5520	0	3061	77	680	3039	12	55	3	0	2	636	107	70.3549	0.0955	0.313318
861	895	0	5495	0	55	0	9992	0	0	0	2	3	0	0	0	8	0	99.9164	0.001	0.298662
862	894	0	1	14160	0	0	0	0	160	924	0	2	0	307	0	1	0	91.0383	0.0009	0.468085
863	893	0	0	11234	0	0	0	0	0	3	0	1	0	4313	0	0	3	72.2258	0.0004	0.474375
864	892	8336	0	24	0	4	0	15	0	3	1	0	0	7170	0	0	0	53.7774	0.0012	0.474989
865	891	0	0	0	10497	0	4842	0	0	0	0	11	0	0	205	0	0	98.6114	0.0004	0.474952
866	890	0	15554	0	0	0	0	0	0	0	0	0	1	0	0	0	0	99.9936	0.0003	0.474979
867	889	0	8915	0	0	0	6145	0	470	0	22	0	2	0	0	1	0	96.8177	0.0006	0.474912
868	887	0	0	0	15543	0	0	2	0	6	0	1	0	0	2	1	0	99.9229	0.0005	0.470968
869	886	1	0	3	0	15546	0	1	0	0	0	0	0	0	0	0	4	99.9679	0.0005	0.474308
870	885	0	13051	0	217	0	858	0	0	0	1	25	22	0	82	1072	226	90.8191	0.016	0.474407
873	882	248	0	3457	0	11728	0	0	0	0	0	91	0	21	8	0	2	99.2157	0.0022	0.321714
874	881	0	15552	0	0	0	1	0	0	0	1	0	0	0	0	0	1	99.9871	0.0005	0.321934
914	931	0	0	15493	0	32	0	0	0	0	0	6	0	20	0	0	6	99.7943	0.0002	0.0908239
915	930	0	5792	0	357	0	329	1	4	20	0	3	57	7	0	8511	471	41.6538	0.0036	0.0923018
916	929	0	3	0	0	0	15554	0	0	0	0	0	0	0	0	0	0	100	0.0002	0.0922062
917	928	0	0	0	0	0	15550	0	0	0	0	1	0	0	5	0	0	99.9614	0.0002	0.0919539
918	927	0	4253	0	6938	0	4051	2	0	0	0	3	0	0	0	307	2	97.9815	0.1536	0.0918946
933	1244	0	8208	0	821	0	3459	0	0	0	0	1	0	0	0	3067	1	80.2725	0.0036	0.603273
934	1243	0	0	0	15512	0	0	0	0	1	0	1	0	0	42	2	0	99.7043	0	0.60405
935	1242	0	10941	0	0	0	2	0	0	0	0	0	0	0	0	4503	113	70.3323	0.0001	0.60428
936	1241	0	0	0	5765	0	1	41	0	3544	0	0	0	1	2	6202	0	37.0661	0.0001	0.603156
937	1239	0	3924	0	4333	0	56	0	0	0	0	0	29	0	2	7200	15	53.4289	0.0852	0.604887
938	1238	0	0	0	15542	0	9	1	0	0	0	2	0	0	2	2	0	99.955	0	0.605071
939	1237	10117	0	0	1	0	0	11	0	4	0	0	41	5189	195	0	0	65.0341	0	0.605438
940	1236	6226	0	1	0	9322	0	5	0	0	1	0	1	2	0	0	0	99.9422	0.0003	0.605508
941	1235	0	0	0	15188	0	357	0	0	0	0	4	0	0	5	3	0	99.9229	0	0.605303
942	1234	0	1	0	2988	0	0	3190	0	1279	0	0	2	2	1	8095	0	19.212	0.0002	0.605257
943	1233	7813	0	0	0	7416	0	315	0	0	12	0	1	1	0	0	0	97.8853	0.0003	0.605494
944	1232	15519	0	0	0	3	0	35	0	0	0	0	0	0	0	0	0	99.775	0	0.604813
951	1227	0	1541	0	4474	0	1894	1	1	1	0	30	1	0	3	7602	9	50.8389	0.0125	0.587342
952	1226	0	15551	0	0	0	7	0	0	0	0	0	0	0	0	1	0	99.9936	0	0.600359
953	1225	0	15556	0	0	0	1	0	0	0	0	0	0	0	0	2	0	99.9871	0	0.595374
956	1224	0	0	0	14827	0	600	0	2	4	0	100	0	0	21	3	0	99.1644	0.0002	0.229457
957	1223	0	14319	0	0	0	1211	0	26	0	0	0	0	0	0	1	1	99.82	0	0.48515
958	1222	0	7345	0	0	0	2	0	8210	0	0	0	0	0	0	0	0	47.2263	0	0.49437
959	1221	4503	0	7895	0	2892	0	0	2	0	0	4	0	263	0	0	0	98.2711	0.2236	0.495743
960	1220	0	729	0	0	0	6594	0	8178	0	55	0	0	0	0	0	0	47.0751	0	0.49272
961	1217	0	11615	0	7	0	3871	0	29	0	2	0	1	0	0	31	2	99.5822	0	0.488288
962	1216	0	0	0	15528	0	2	0	0	0	0	0	0	0	26	3	0	99.8136	0	0.495123
963	1215	6548	0	22	10	83	1	1384	1	123	7	3	5	7308	63	0	1	42.8305	0.0423	0.495058
965	1213	0	0	0	15552	0	1	0	0	0	0	1	0	0	2	3	0	99.9614	0	0.472458
966	1212	0	5971	0	3863	0	4184	183	17	23	51	0	0	0	0	1266	0	90.1016	0.0598	0.494533
967	1211	0	15463	0	0	0	0	0	21	0	1	0	0	0	0	74	0	99.383	0	0.49416
973	1206	1	0	6682	3	2	0	3	109	399	0	0	0	8359	0	0	0	42.9875	0.0016	0.472363
974	1205	15528	0	0	0	1	0	0	0	0	0	0	23	3	4	0	0	99.8072	0	0.494547
975	1204	0	9732	0	0	0	5823	0	1	0	0	0	0	0	0	0	1	99.9871	0	0.494162
976	1203	0	15556	0	0	0	2	0	0	0	0	0	1	0	0	0	0	99.9936	0	0.48799
977	1067	0	0	15552	0	3	0	0	0	0	0	1	0	1	0	0	2	99.9743	0.0001	0.222083
978	1066	4216	0	5909	0	505	0	5	0	11	0	0	1	4904	2	0	0	68.3469	0.0953	0.486075
979	1065	3348	0	1538	0	10553	0	0	0	0	1	0	0	119	0	0	0	99.2287	0.0101	0.486304
980	1064	0	0	0	15556	0	2	0	0	0	0	0	0	0	0	1	0	99.9936	0.0001	0.486258
981	1063	1	5863	0	0	0	644	0	4500	0	4548	0	0	0	0	2	1	41.8279	0.0004	0.486296
982	1062	0	21	0	9277	0	3594	2623	0	11	3	0	0	0	0	28	0	82.8694	0.049	0.485893
983	1061	0	0	0	11233	0	0	1	1	4308	0	1	0	0	0	14	0	72.2008	0.0003	0.486258
984	1060	0	14000	0	0	0	1534	0	23	0	0	1	0	0	0	0	0	99.8457	0.0004	0.48618
985	1059	0	2	15074	0	1	0	0	0	0	0	6	0	474	0	0	0	96.9146	0.0015	0.477935
987	1006	0	3	0	6954	0	1	0	0	0	0	1	0	0	0	8599	0	44.723	0.0003	0.408525
988	1005	0	6750	0	22	0	1145	2	28	3	0	0	0	0	0	7606	1	50.8903	0.0476	0.496177
989	1004	0	0	0	15556	0	1	0	0	0	0	1	0	0	0	1	0	99.9871	0.0003	0.496169
990	1003	0	5110	0	1	0	1921	0	4913	0	3611	0	0	0	0	3	0	45.1957	0.0005	0.49622
991	1002	10	2	8685	0	42	0	1	6	190	0	0	0	6621	0	0	1	56.1705	0.0016	0.496065
992	1001	0	0	0	15529	0	19	0	0	0	0	1	0	0	6	4	0	99.9293	0.0003	0.495633
993	1000	0	0	0	4245	0	2	2652	0	845	2	0	0	0	0	7813	0	27.2961	0.0005	0.465062
1007	1037	0	0	15533	0	19	0	0	1	0	0	1	0	3	0	0	1	99.9614	0.0003	0.283546
1008	1036	0	0	0	11171	0	6	0	0	4	0	0	11	0	6	4357	2	71.8455	0.0009	0.304407
1009	1035	0	15534	0	0	0	18	0	1	0	5	0	0	0	0	0	0	99.9614	0.0003	0.305292
1010	1034	0	15556	0	0	0	1	0	1	0	0	0	0	0	0	0	0	99.9936	0.0003	0.289828
1011	1033	0	0	14200	0	360	0	0	0	2	1	83	0	0	0	0	912	93.5853	0.0005	0.208838
1014	1031	0	0	10462	0	1163	0	0	0	1	0	3780	0	3	0	0	147	74.73	0.0004	0.077648
1015	1030	0	15221	0	0	0	3	0	0	0	0	0	0	0	0	334	0	97.8532	0.0003	0.0466487
1039	1055	15546	0	0	0	3	0	0	0	0	0	0	0	2	7	0	0	99.9422	0.0002	0.343993
1040	1054	0	15552	0	0	0	0	0	1	0	0	0	0	0	0	3	2	99.9614	0.0002	0.36549
1042	1053	0	0	1	6707	0	130	0	0	1	0	8522	0	0	193	1	2	43.9545	0.0003	0.3782
1043	1052	15551	0	0	0	3	0	0	0	0	1	0	0	2	0	0	1	99.9743	0.0009	0.382513
1044	1051	0	13556	0	0	0	1990	0	1	0	0	2	2	0	0	4	2	99.9293	0.0005	0.373107
1072	1198	6	0	128	0	12398	0	0	0	0	0	3015	0	0	5	0	7	80.545	0.0002	0.536403
1073	1197	0	0	0	11422	0	4128	0	0	0	0	6	0	0	0	1	0	99.955	0.0001	0.553061
1074	1196	0	2441	0	87	5	331	363	4876	41	7384	0	2	0	0	27	1	18.4085	0.014	0.553947
1075	1195	0	2	0	12926	0	2603	1	0	6	0	0	0	3	6	10	0	99.8329	0.0012	0.541071
1079	1194	13902	0	2	0	1500	0	4	0	0	0	0	2	150	0	0	0	98.9974	0.0006	0.627051
1080	1193	0	8724	0	1	0	6832	0	0	0	1	1	1	0	0	0	0	99.9807	0.0002	0.627108
1081	1192	0	0	0	15551	0	1	0	0	0	0	0	0	0	1	7	0	99.9486	0	0.627541
1082	1191	0	0	0	11604	0	3953	0	0	2	0	1	0	0	0	0	0	99.9807	0.0002	0.627541
1085	1189	0	0	0	15549	0	2	0	0	0	0	0	0	0	7	1	0	99.9486	0	0.614707
1086	1188	0	10190	5	5	0	706	0	1139	2638	0	1	1	0	0	811	64	70.09	0.1924	0.616959
1087	1187	0	0	15505	0	3	0	0	0	0	0	0	0	1	0	0	52	99.6594	0	0.614705
1088	1186	12935	0	1	0	2588	0	6	0	1	1	0	0	28	0	0	0	99.7686	0.0006	0.612052
1090	1106	15558	0	0	0	1	0	0	0	0	0	0	0	2	0	0	0	99.9871	0.0001	0.579673
1091	1105	15551	0	0	0	10	0	0	0	0	0	0	0	0	0	0	0	100	0.0001	0.579825
1092	1104	3315	5	3605	1	4725	0	55	1	142	13	9	6	3659	6	15	0	74.8923	0.0115	0.579826
1093	1103	8	0	11906	0	437	0	1	10	15	0	6	0	3173	3	0	1	79.3766	0.005	0.579591
1094	1102	8	6695	10	0	0	29	5	307	3216	3	0	1067	167	0	873	3181	43.3263	0.2971	0.571221
1111	1122	11807	0	0	0	368	0	3324	0	0	57	0	0	3	0	0	0	78.2505	0.0002	0.570405
1112	1121	15545	0	0	0	9	0	4	0	0	1	0	0	1	0	0	0	99.9614	0.0001	0.571062
1113	1120	0	2	10103	0	5161	0	12	169	54	4	11	0	1	0	0	42	98.1168	0.0041	0.522646
1129	1173	10517	0	0	0	696	0	2508	0	0	1838	0	0	2	0	0	0	72.0584	0.0001	0.653356
1130	1172	15552	0	0	0	6	0	2	0	0	0	0	0	1	0	0	0	99.9807	0	0.65386
1131	1171	0	0	9808	0	5550	1	0	4	0	0	154	0	3	0	0	38	98.7209	0.0004	0.65355
1132	1170	9301	1	34	1	1598	2	4042	3	41	363	0	4	167	2	0	2	70.2847	0.0011	0.654208
1133	1169	0	1	0	11802	0	2730	0	0	0	0	1016	0	0	0	10	0	93.4057	0.0001	0.653162
1134	1168	0	3361	0	131	0	7014	0	4837	3	178	0	1	2	1	28	1	67.5323	0.0042	0.6517
1135	1167	1	14215	0	0	0	0	0	1	0	0	0	2	0	0	377	966	91.3507	0.0006	0.646916
1136	1166	0	0	15556	0	0	0	0	0	1	0	4	0	1	0	0	1	99.955	0	0.429049
1139	1165	0	0	0	15507	0	37	1	0	2	0	4	0	0	10	2	0	99.8779	0	0.576535
1140	1164	1	145	5	6563	0	213	0	4	371	0	4596	3	5	3503	86	67	44.5123	0.0423	0.653331
1141	1163	12346	0	0	1	285	0	2923	0	0	1	0	0	0	6	0	0	81.1721	0	0.654246
1142	1162	0	3493	0	0	0	0	0	0	1	0	0	8	0	0	11986	75	22.4443	0	0.654101
1143	1161	0	103	2	7295	2	3238	134	55	93	15	4290	4	1	122	191	15	68.3805	0.0105	0.653422
1144	1160	0	1	0	15551	0	5	4	0	0	0	0	0	0	0	2	0	99.9614	0.0004	0.653392
1145	1159	0	15555	0	0	0	3	0	0	0	4	0	0	0	0	1	0	99.9679	0	0.652361
1148	1157	0	0	15384	0	42	0	0	0	1	0	1	0	128	0	0	7	99.1197	0	0.630452
1149	1156	0	28	0	11469	0	3875	3	0	4	0	4	0	1	6	172	0	98.7791	0.001	0.64814
1150	1155	11448	0	0	0	4107	0	2	0	0	0	0	0	4	0	0	0	99.9614	0.0001	0.643782
1246	1253	15490	0	0	0	0	0	0	0	0	0	0	0	25	49	0	0	99.5245	0	0.0451658
1247	1252	0	15522	0	0	0	2	0	2	0	5	0	0	0	0	9	24	99.743	0	0.045271
1258	1365	0	15561	0	0	0	0	0	0	0	0	0	0	0	0	1	1	99.9871	0	0.114835
1259	1364	0	0	15561	0	2	0	0	0	0	0	0	0	0	0	0	0	100	0	0.114948
1262	1361	0	1	0	13889	0	0	0	0	0	0	2	0	0	1	1668	0	89.2616	0.0001	0.38431
1263	1360	0	14823	0	0	0	225	0	511	0	0	0	1	0	0	1	2	96.6909	0	0.587664
1264	1359	0	0	3401	0	1	0	2	232	8005	0	0	0	3922	0	0	0	21.8595	0	0.588793
1265	1358	15550	0	0	0	6	0	2	0	0	0	0	3	0	0	0	0	99.9679	0	0.57719
1266	1356	1	1313	0	5992	0	179	0	1	0	0	2038	185	1	1398	1263	3190	48.101	0.1537	0.594125
1267	1355	14015	0	0	0	20	0	2	0	0	1	0	1	1520	4	0	0	90.1818	0.0002	0.594307
1268	1354	0	0	0	14672	0	6	0	0	0	0	1	0	0	0	884	0	94.3134	0	0.594116
1269	1353	10	1	0	1602	23	103	3983	438	5622	3735	0	0	0	0	44	0	11.1754	0.119	0.594187
1270	1352	0	15561	0	0	0	0	0	0	0	0	0	1	0	0	1	0	99.9871	0	0.593649
1272	1350	5620	0	250	0	189	0	2758	276	5242	68	0	0	1157	0	0	0	38.9396	0.1267	0.593852
1273	1349	0	15562	0	0	0	0	0	0	0	0	0	0	0	0	0	0	100	0	0.594318
1274	1348	0	15559	0	0	0	0	0	0	0	0	0	1	0	0	2	1	99.9743	0	0.594315
1275	1347	0	2001	0	4426	0	5233	2	51	253	2	0	1	0	2	3588	3	74.9261	0.02	0.594172
1278	1295	4	11	0	3603	0	151	4212	90	7111	48	0	0	5	4	323	0	24.2193	0.0035	0.511047
1279	1294	0	0	0	15543	0	19	0	0	0	0	0	0	0	0	1	0	99.9936	0	0.586081
1280	1293	0	0	0	13259	0	2299	0	0	0	0	1	0	0	1	0	0	99.9871	0	0.596182
1281	1292	0	10935	0	1	0	4621	0	0	0	0	0	0	0	0	0	0	100	0.0002	0.596913
1282	1291	0	0	0	12018	0	2	0	0	1	0	0	1	0	3541	0	0	77.2345	0.0001	0.596861
1283	1290	0	10804	0	0	0	1	0	0	0	0	0	0	0	0	4754	4	69.4275	0	0.596881
1297	1310	0	11241	0	0	0	4	0	37	4	0	0	0	0	0	4271	2	72.2733	0.0004	0.430867
1298	1308	0	0	0	9170	0	4974	0	0	0	0	9	0	0	1408	1	0	90.8881	0.0001	0.133293
1299	1307	0	1	0	3689	0	0	11	0	154	0	0	0	0	0	11702	0	23.7192	0.0001	0.223303
1300	1306	0	15560	0	0	0	1	0	0	0	0	0	0	0	0	2	0	99.9871	0	0.293463
1312	1328	11567	0	0	0	6	0	0	0	0	0	0	177	678	3135	0	0	74.3623	0.0001	0.600551
1313	1327	0	15489	0	0	0	27	0	5	0	0	0	0	0	0	37	5	99.698	0	0.601218
1316	1324	0	15539	0	0	0	16	0	0	0	1	0	0	0	0	2	3	99.9614	0	0.602542
1317	1323	0	14782	0	0	0	675	0	90	0	1	0	0	0	0	11	4	99.3189	0.0001	0.602639
1334	1345	0	11672	0	0	0	162	0	190	0	3537	0	0	0	0	1	0	76.0442	0	0.592431
1335	1344	54	11	5801	1124	304	3193	26	154	228	11	854	12	158	49	12	3571	67.3885	0.3661	0.59304
1336	1343	11748	0	0	0	30	0	3728	0	19	38	0	0	0	0	0	0	75.6795	0.0018	0.59319
1375	1388	0	0	12131	0	3430	0	0	1	0	0	1	0	0	0	0	0	99.9871	0	0.543129
1376	1387	0	0	0	15558	0	1	0	0	0	0	1	0	0	0	3	0	99.9743	0	0.58283
1377	1386	0	11460	2	5	0	3979	0	80	0	7	0	0	0	0	28	1	99.2546	0.0007	0.589244
1378	1385	0	0	15519	0	14	0	0	0	0	0	0	0	29	0	0	0	99.8136	0	0.578494
1379	1384	0	0	0	15528	0	4	0	0	0	0	3	0	0	26	0	0	99.8136	0	0.529568
1453	1477	0	0	15558	0	1	0	0	0	0	0	0	0	5	0	0	0	99.9679	0	0.215548
1454	1476	1043	0	11257	0	6	0	0	1	1	0	0	0	3253	0	0	2	79.0722	0.0906	0.61568
1455	1475	15524	0	0	0	1	0	0	0	0	1	0	1	36	1	0	0	99.7494	0	0.933509
1456	1474	15561	0	0	0	0	0	0	0	0	0	0	1	2	0	0	0	99.9807	0	0.934664
1457	1473	0	15541	0	0	0	1	0	0	0	1	0	0	0	0	16	5	99.8586	0	0.933936
1459	1472	0	0	15172	0	385	0	0	0	0	0	1	0	4	0	0	1	99.9614	0	0.931759
1460	1471	0	15553	0	0	0	4	0	1	0	1	0	0	0	0	0	5	99.955	0	0.93464
1461	1470	15538	0	0	9	6	0	2	0	0	1	0	0	4	3	0	0	99.9357	0.0041	0.934654
1462	1469	0	0	15554	0	5	0	0	0	0	0	0	0	3	0	0	2	99.9679	0	0.885393
1485	1495	0	13385	0	0	0	1649	0	509	0	21	0	0	0	0	0	0	96.5947	0	0.386985
1486	1494	3	0	12690	0	18	0	0	10	304	0	2	2	2529	1	1	4	81.6692	0.0001	0.395702
1487	1493	0	0	0	15533	0	2	4	0	1	0	1	0	0	1	22	0	99.8137	0	0.394681
Base pair counts in the table are based on an alignment of all unique sequences of (+)RNA5. Base pairs i-j correspond to secondary structure of (+)RNA5 in Figure 1. Canonical pairs are to the left of the vertical line separating the UG and GA columns. % Canonical BP column shows occurence possibility in percentage of canonical BP including GU or UG pairs against to non-canonical base pairs in all…

## Sheet: (+)RNA5_37
Base pairs counts for secondary structure of (+)RNA5 - 37OC
i	j	GC	CG	AU	UA	GU	UG	GA	AG	AA	GG	UU	CC	AC	UC	CA	CU	%Canonical BP	MI(i,j)	BP Probability
6	1560	0	0	1803	0	2	0	0	0	0	0	0	0	1	0	0	1	99.8893	0.2258	0.671466		Avg. % Canonical BP	85.1775
7	1559	0	0	1772	0	61	1	0	0	0	0	3	0	0	0	0	0	99.8367	0.2212	0.815056
8	1558	0	0	2	0	1801	0	0	0	0	7	59	0	0	0	0	1	96.4171	0.224	0.874754			% total
9	1557	0	1912	0	0	0	1	0	0	0	0	1	1	0	0	0	5	99.6354	0.2296	0.881572		GC pairs	39.4481
10	1556	0	0	1986	0	1	0	0	9	0	1	0	0	0	0	0	3	99.35	0.2427	0.482752		AU pairs	33.2737
11	1554	2034	0	0	0	9	0	16	0	0	2	0	0	6	0	0	0	98.8389	0.2006	0.893732		GU pairs	12.8927
12	1553	1855	0	0	0	15	0	213	0	0	0	0	0	0	1	0	0	89.7313	0.1813	0.915306		CA	6.75064
13	1552	4067	0	0	0	277	0	126	0	0	2	0	0	1	3	0	0	97.0509	0.2616	6.80926e-17		GA	2.45004
14	1551	1	0	0	4345	0	1	20	0	3	0	106	0	0	4	0	0	97.0312	0.2308	0.946892		CU	2.35924
16	39	6011	0	7	0	358	0	3	0	0	1	0	0	1379	26	0	0	81.9011	0.2172	0.224797		AA	0.991657
17	38	0	0	8125	0	11	0	0	0	0	0	0	0	15	0	0	0	99.816	0.2311	0.250998		GG	0.0555975
21	35	0	0	0	9406	0	2	0	0	11	0	2	0	0	0	3	0	99.8302	0.3182	0.904334		CC	0.29342
22	34	0	9473	0	0	0	3	0	5	0	0	0	0	0	0	0	0	99.9473	0.3228	0.996097		UU	1.48487
23	33	0	0	9812	0	1	0	0	1	1	0	1	0	6	0	0	3	99.8779	0.3493	0.996587
24	32	0	10429	0	0	0	2	0	3	0	1	0	0	0	0	3	0	99.9329	0.4063	0.997414
25	31	0	3	0	10677	0	3	1	0	0	0	0	0	0	0	3	0	99.9626	0.4404	0.99591
26	30	0	10731	0	0	0	9	0	0	0	0	0	1	0	0	1	1	99.9721	0.4514	0.979256
45	105	0	11563	0	2	0	161	0	9	0	0	0	0	0	0	137	0	98.7702	0.001	0.477607
47	104	0	0	0	15536	0	1	1	0	0	0	0	0	0	24	0	0	99.8394	0	0.661112
48	103	15563	0	0	0	0	0	0	0	0	0	0	0	0	0	0	0	100	0	0.701462
49	102	15533	0	0	0	23	0	1	0	0	0	0	0	3	0	0	0	99.9743	0.0009	0.701704
50	101	0	15535	0	0	0	14	0	0	0	1	0	0	0	0	9	1	99.9293	0	0.701686
51	100	15512	0	0	0	0	0	4	0	0	0	0	2	31	11	0	0	99.6915	0.0011	0.701006
52	99	0	9	5	9047	0	3799	4	2	81	0	2481	0	0	34	99	0	82.6425	0.0039	0.414464
53	97	0	15431	0	0	0	121	1	3	0	2	0	0	0	0	4	0	99.9357	0.0004	0.563818
54	96	0	3798	0	3743	0	7218	2	3	5	1	150	12	0	14	450	78	95.3793	0.0338	0.561305
55	95	0	15457	0	0	0	0	0	14	0	0	0	3	0	0	4	0	99.8643	0	0.557652
60	94	0	15447	0	0	0	27	0	1	0	0	1	0	0	0	0	2	99.9742	0.0002	0.694407
61	93	0	0	15343	0	3	0	0	32	173	0	0	2	10	0	0	0	98.6057	0.0009	0.69623
62	92	0	11134	0	2	0	1	0	0	1	0	0	0	0	0	4422	1	71.57	0.0001	0.696999
63	91	0	15261	0	0	0	4	0	1	0	0	0	0	0	0	295	1	98.0915	0	0.696801
64	90	0	0	15244	0	1	0	0	27	20	0	0	0	270	0	0	0	97.963	0	0.648619
69	83	0	0	11215	0	4346	0	0	0	0	0	1	0	0	0	0	2	99.9807	0	0.586172
70	82	0	0	0	15510	0	4	0	0	20	0	0	0	0	0	30	0	99.6787	0	0.64992
71	81	0	10488	0	2	0	5	0	0	2	0	0	1	0	0	5065	0	67.4356	0.0001	0.652803
72	80	0	0	0	10732	0	0	120	0	3688	0	2	0	0	1	1020	0	68.9584	0	0.602636
107	227	0	0	15534	0	19	0	0	1	0	0	0	0	0	0	0	7	99.9486	0	0.455747
108	226	0	0	0	11123	0	16	0	0	3	0	4243	1	0	67	106	2	71.5828	0.0018	0.607514
109	225	14670	0	35	0	777	0	0	0	0	0	2	1	54	22	0	0	99.4923	0.003	0.626715
110	224	0	15545	0	0	0	14	0	0	0	0	0	1	0	0	0	0	99.9936	0	0.627467
111	223	0	0	0	2867	0	1	38	1	4467	0	0	0	0	0	8187	0	18.4307	0.0001	0.612738
113	219	0	10032	0	1	0	1	25	19	30	2	0	0	0	0	5448	1	64.49	0.0017	0.627768
114	218	0	0	0	11611	0	0	102	0	3717	0	0	0	0	0	131	0	74.616	0.0001	0.629069
115	217	15558	0	0	0	0	0	0	0	0	1	0	0	2	0	0	0	99.9807	0	0.629112
117	216	5819	0	1171	0	677	0	16	0	34	0	0	4	7836	1	0	2	49.2738	0.001	0.629651
118	215	0	0	15551	0	5	0	0	0	2	0	0	0	3	0	0	0	99.9679	0	0.629555
119	214	0	0	0	15449	0	91	1	0	0	0	1	0	0	17	2	0	99.865	0	0.629506
120	213	0	7634	0	62	0	2947	0	25	9	0	5	73	0	0	4419	386	68.3997	0.0662	0.629397
121	212	0	0	15506	0	1	0	0	0	0	0	0	0	0	0	0	54	99.653	0	0.587704
122	211	12140	0	0	0	3394	0	1	0	0	7	0	1	15	1	0	0	99.8393	0.0003	0.548734
124	175	1	0	37	0	15098	0	1	0	0	0	422	0	0	0	0	0	97.2813	0	0.128664
125	174	0	15553	0	0	0	2	0	0	0	1	0	0	0	0	6	0	99.955	0	0.132207
126	173	0	0	15375	0	101	0	0	0	0	0	64	0	6	0	0	16	99.4474	0	0.13242
127	172	0	0	0	15548	0	6	3	0	2	0	0	0	0	0	3	0	99.9486	0	0.133144
128	171	0	7095	0	0	0	0	0	0	0	0	0	0	0	0	8467	0	45.5918	0	0.13352
129	170	0	0	0	10944	0	2	69	0	62	0	1	0	0	0	4484	0	70.338	0.0001	0.133459
130	169	15548	0	0	0	0	0	0	0	0	0	0	0	14	0	0	0	99.91	0	0.133487
131	168	0	0	0	7175	0	119	3	0	0	0	217	2	0	8044	1	0	46.8736	0.0002	0.124984
132	166	0	111	0	6892	0	278	51	2	64	0	0	0	0	0	8164	0	46.787	0.0034	0.0831802
133	165	15040	0	0	0	520	0	0	0	0	0	0	0	2	0	0	0	99.9871	0	0.0910668
136	163	0	0	15495	0	13	0	0	0	0	0	0	0	0	0	0	53	99.6594	0	0.120328
137	162	10448	0	7	0	1626	0	0	0	0	0	0	0	3480	0	0	0	77.6364	0.026	0.129298
138	161	0	0	11189	0	4358	0	3	0	9	0	0	0	0	0	0	0	99.9229	0	0.129144
139	160	0	0	15557	0	0	0	0	0	0	0	0	0	3	0	0	0	99.9807	0	0.128086
140	159	0	0	0	12568	0	2977	0	0	0	0	3	0	0	13	0	0	99.8972	0	0.123211
184	209	0	15536	0	0	0	9	0	10	0	0	0	0	2	0	0	5	99.8908	0.0016	0.062074
185	208	0	0	0	7456	0	4	0	0	1	0	0	0	0	8101	0	0	47.9373	0.0007	0.0625734
186	207	0	5659	0	1146	0	3325	3	13	76	1	25	84	0	0	5212	18	65.0945	0.0272	0.062431
191	203	0	0	0	15560	0	1	0	0	1	0	0	0	0	0	0	0	99.9936	0.0007	0.0559809
192	202	0	15296	0	0	0	98	0	134	0	33	0	1	0	0	0	0	98.9204	0.0007	0.0634936
193	201	28	0	13726	0	31	0	1	53	97	2	0	0	1623	0	0	0	88.5869	0.0025	0.0614653
244	1533	4291	0	47	0	11196	0	0	0	0	1	1	0	1	0	0	23	99.8329	0.0013	0.848082
245	1532	0	0	0	15264	0	1	1	0	0	0	272	0	0	3	19	2	98.0915	0.0001	0.94739
246	1531	0	0	2487	0	7144	0	6	0	0	0	5026	5	0	1	0	892	61.8919	0.0011	0.970705
247	1530	0	14307	0	2	0	3	0	2	0	0	0	5	0	0	1220	21	91.9794	0.0001	0.975084
248	1529	0	0	0	15558	0	2	0	0	0	0	1	0	0	0	1	0	99.9871	0	0.880689
249	1528	0	12217	0	1	0	3205	0	92	0	37	0	0	0	0	9	0	99.1132	0	0.487564
250	1526	0	0	0	15548	0	3	0	0	0	0	1	0	0	0	2	0	99.9807	0	0.885046
251	1525	0	15531	0	0	0	2	0	0	0	0	0	2	0	0	24	1	99.8265	0	0.979488
252	1524	3	1	23	11582	194	32	1512	9	1953	2	101	0	0	6	141	0	76.0653	0.0157	0.979388
253	1523	15544	0	0	0	2	0	4	0	0	2	0	0	1	9	0	0	99.8972	0	0.979892
254	1522	0	15554	0	0	0	0	0	0	0	0	0	4	0	0	4	0	99.9486	0	0.979884
255	1521	0	0	7015	2	286	0	0	2	4	0	7977	0	12	3	0	260	46.9314	0.0004	0.97666
256	1520	0	0	0	15522	0	34	0	0	0	0	2	0	0	4	0	0	99.9614	0	0.939876
257	1519	0	0	0	15544	0	4	0	0	1	0	2	0	0	9	2	0	99.91	0	0.559919
259	1518	15551	0	0	0	8	0	3	0	0	0	0	0	0	0	0	0	99.9807	0	0.494624
266	1512	15448	0	0	0	106	0	1	0	0	4	0	0	2	0	0	0	99.955	0	0.853902
267	1511	4	0	9489	0	6063	0	0	0	1	0	0	0	0	0	0	1	99.9871	0.0002	0.854047
268	1510	0	0	15497	0	0	0	0	0	0	0	0	0	0	0	0	64	99.5887	0	0.855336
269	1509	15544	0	0	0	15	0	0	0	0	0	0	1	0	1	0	0	99.9871	0	0.855413
270	1508	5	0	8412	0	7137	0	1	0	1	0	1	0	3	0	0	0	99.9614	0	0.849875
271	1507	0	0	15558	0	1	0	0	0	1	0	0	0	1	0	0	0	99.9871	0	0.837924
272	1506	0	0	15527	0	0	0	0	1	0	0	0	0	32	0	0	1	99.7815	0	0.73355
274	1503	0	0	15533	0	0	0	0	2	1	0	0	0	21	0	0	4	99.8201	0	0.812238
275	1502	3551	0	4	0	1	0	0	0	2	0	0	1	11999	1	0	0	22.8549	0.0001	0.894404
276	1501	0	0	14089	0	1464	0	0	0	4	0	1	0	2	0	0	0	99.955	0	0.893804
277	1500	0	1	0	11746	0	3615	0	0	0	0	193	0	0	6	1	0	98.7148	0.0002	0.881
279	1499	0	9140	0	0	0	6416	0	0	0	0	0	0	0	0	2	0	99.9871	0	0.885653
280	1498	0	15137	0	0	0	407	0	1	1	0	0	0	0	0	16	0	99.8843	0.0003	0.885913
281	1497	0	0	0	13632	0	1905	0	0	0	0	15	0	0	9	1	0	99.8394	0.0001	0.742562
290	327	0	0	6220	0	1	0	0	3011	5122	0	0	0	1207	0	0	1	39.9756	0.0008	0.538805
291	326	0	4978	0	0	0	10581	0	0	0	0	0	0	0	1	0	0	99.9936	0.0007	0.60526
292	325	0	15560	0	0	0	2	0	0	0	0	0	0	0	0	0	0	100	0.0007	0.605878
293	323	0	15560	0	0	0	1	0	0	0	0	0	0	0	0	0	1	99.9936	0.0007	0.608533
294	322	0	15181	0	0	0	104	0	275	0	2	0	0	0	0	0	0	98.22	0.0007	0.609164
295	321	0	0	12114	0	0	0	0	304	2696	0	0	0	445	0	0	2	77.8485	0.0007	0.60914
296	320	15432	0	0	0	0	0	0	0	0	0	0	7	121	1	0	0	99.171	0.0007	0.608679
297	319	0	0	0	11141	0	0	0	0	5	0	0	0	0	0	4414	0	71.6003	0.0007	0.513342
299	312	1	2551	0	8	0	1	1	0	1	0	4	3439	1	4	972	8575	16.461	0.0018	0.595271
300	311	6765	0	0	0	0	0	0	0	4	0	0	123	808	7861	0	0	43.4741	0.0015	0.627917
301	310	15552	0	0	0	1	0	0	0	0	0	0	0	9	0	0	0	99.9422	0.0007	0.627954
302	309	8451	0	0	0	7105	0	0	0	0	0	0	0	4	0	0	0	99.9743	0.0009	0.623184
336	1484	0	1	0	5646	0	1	0	0	0	0	0	0	0	0	9912	1	36.2959	0	0.593827
337	1483	0	2367	0	0	0	0	0	13176	12	3	0	0	0	0	1	0	15.2131	0	0.846009
338	1482	20	0	2769	0	12747	0	5	1	1	10	0	0	8	0	0	0	99.8393	0	0.845696
339	1481	0	0	6978	0	8579	0	1	0	0	0	0	0	1	0	0	0	99.9871	0	0.850543
340	1480	0	0	15448	0	1	0	0	0	0	0	0	0	6	0	0	107	99.2739	0	0.852666
341	1479	11804	0	9	0	3401	0	18	1	0	42	0	0	284	1	0	0	97.7763	0.0029	0.853251
342	1478	6589	0	1	0	9	0	0	1	1	0	0	0	8957	0	0	0	42.4155	0.0003	0.846786
343	1477	1	0	10055	0	5402	0	0	0	0	0	6	0	4	0	0	94	99.3317	0	0.468258
344	1476	14	0	150	0	7396	1	1	0	0	0	3704	4	0	4278	0	12	48.5925	0.2279	0.0591412
347	376	0	0	15362	0	46	0	0	0	4	0	0	0	148	0	0	1	99.0168	0.0007	0.102836
348	375	1	2576	28	2390	5	1768	4	147	4	32	4369	77	7	228	317	3607	43.4961	0.0668	0.110858
349	374	1	0	49	0	15504	0	0	0	0	1	0	0	0	0	0	1	99.9871	0.0007	0.104868
350	373	15138	0	0	0	415	0	3	0	0	0	0	2	0	2	0	0	99.955	0.0007	0.0992225
351	372	3432	0	1982	6	1910	0	9	0	6	3	34	310	7541	292	10	22	47.1171	0.0197	0.0921107
352	371	0	0	15359	0	1	0	0	2	0	0	0	0	197	0	0	2	98.7083	0.0007	0.0807551
357	368	0	0	0	0	15561	0	0	0	0	0	1	0	0	0	0	0	99.9936	0.0007	0.119439
358	367	3330	0	2440	0	754	0	6	0	3	0	2	13	9005	6	0	0	41.9307	0.0018	0.130276
359	366	0	35	0	11332	0	4142	5	4	10	0	1	0	0	0	32	0	99.6658	0.0014	0.13014
388	444	5382	0	0	0	5179	0	3693	1	3	1301	0	0	1	0	0	0	67.8728	0.001	0.83605
389	443	0	0	15560	0	0	0	0	0	0	0	0	0	2	0	0	0	99.9871	0.0006	0.926138
390	442	5826	0	1058	0	5	0	42	0	16	0	1	2	8609	2	0	0	44.2709	0.0335	0.937893
391	441	2	0	14219	0	34	0	0	21	46	0	1	0	1200	0	0	36	91.619	0.0009	0.938178
392	440	0	1	0	1	0	15559	0	0	0	0	0	0	0	0	0	0	100	0.0006	0.938775
393	439	0	7199	0	0	0	67	0	8289	0	2	0	0	0	0	4	0	46.6937	0.0008	0.942496
394	438	0	0	12025	1	2	0	0	59	2695	0	0	1	736	0	0	43	77.2908	0.0014	0.942133
395	437	15358	0	0	0	2	0	1	0	0	28	0	0	24	147	0	0	98.7147	0.0007	0.941942
397	435	0	1077	6655	0	2	0	1	41	3799	0	0	0	783	0	3193	9	49.7044	0.2634	0.929999
398	434	15457	0	0	0	12	0	68	0	0	0	0	0	17	0	0	3	99.4343	0.0021	0.932106
405	431	15554	0	0	0	1	0	4	0	0	2	0	0	0	0	0	0	99.9614	0.0007	0.947135
406	430	0	15454	3	0	0	3	0	10	3	1	0	0	0	0	14	73	99.3509	0.0021	0.954751
407	429	5824	0	1	0	9685	0	32	2	2	4	0	1	9	0	0	0	99.6787	0.0023	0.954757
408	428	0	5	0	7047	0	4	156	0	204	0	0	0	0	0	8144	0	45.347	0.0008	0.953398
409	427	0	15536	0	0	0	0	0	4	0	0	0	1	0	0	16	3	99.8458	0.0007	0.94944
451	492	0	3117	0	183	0	3090	0	8657	241	6	1	11	3	0	246	1	41.0774	0.0064	0.304823
452	491	0	0	0	15558	0	0	0	0	1	0	1	0	0	0	2	0	99.9743	0.0006	0.307766
453	490	8826	0	0	0	0	0	0	0	0	0	0	3493	1963	1278	0	1	56.7187	0.0009	0.311433
454	489	0	0	7186	0	2	0	0	0	0	0	0	0	8373	0	0	0	46.1924	0.0007	0.311106
455	488	0	0	0	15560	0	1	1	0	0	0	0	0	0	1	0	0	99.9871	0.0006	0.2972
456	487	0	0	0	0	15562	0	0	0	0	1	0	0	0	0	0	0	99.9936	0.0006	0.197076
460	484	0	0	0	15561	0	1	0	0	1	0	0	0	0	0	0	0	99.9936	0.0006	0.69304
461	483	10734	0	0	0	308	0	4504	0	0	16	0	0	0	0	0	0	70.9549	0.0007	0.899102
462	482	15553	0	0	0	10	0	0	0	0	0	0	0	0	0	0	0	100	0.0006	0.947963
463	481	0	13166	0	0	0	0	0	0	0	0	0	0	0	0	2358	39	84.5981	0.0006	0.948303
464	480	0	0	14896	0	3	0	0	1	0	0	0	0	663	0	0	0	95.7335	0.0006	0.940456
465	479	0	0	0	13747	0	3	0	0	1	0	2	0	0	0	1808	0	88.3619	0.0007	0.845751
466	478	0	0	0	3	0	15556	0	2	0	1	0	0	0	0	0	0	99.9807	0.0006	0.665201
497	1446	0	12256	0	0	0	0	0	0	0	0	0	12	0	0	3241	53	78.7559	0.0001	0.635441
498	1445	1989	0	1	0	0	0	0	3	1	0	0	50	13389	127	0	0	12.7892	0	0.651093
499	1444	0	0	15522	0	6	0	0	10	9	0	0	0	2	0	0	13	99.7815	0	0.650994
500	1443	15196	0	0	0	151	0	203	0	0	8	0	1	0	1	0	0	98.6311	0	0.651178
501	1442	0	0	11995	0	3566	0	0	0	0	0	0	0	1	0	0	0	99.9936	0	0.650994
502	1441	15418	0	0	0	109	0	30	0	0	1	0	1	1	0	0	1	99.7815	0.0002	0.650784
503	1440	0	15559	0	0	0	1	0	0	0	1	0	0	0	0	0	1	99.9871	0	0.649645
504	1439	0	0	0	8078	0	5	3308	1	3635	0	0	0	0	1	532	0	51.9473	0.0001	0.644736
505	1438	0	15391	0	0	0	165	0	3	0	1	0	1	0	0	1	0	99.9614	0	0.624338
506	1430	0	0	0	0	0	15559	0	2	0	0	0	0	0	1	0	0	99.9807	0	0.482336
507	1429	0	2949	0	1	0	12178	0	424	0	10	0	0	0	0	0	0	97.2112	0	0.594109
509	1427	0	1	0	2	0	15558	0	0	0	0	0	0	0	1	0	0	99.9936	0	0.437685
510	1426	6563	1	0	1894	1	0	6	0	1	0	0	950	746	5335	65	0	54.3568	0.0934	0.495459
511	1425	0	15121	0	0	0	0	0	45	1	0	0	2	0	0	391	1	97.1724	0	0.495291
515	1422	0	13776	0	0	0	2	190	0	0	6	0	4	0	0	442	1140	88.5476	0.0394	0.556034
516	1421	0	1543	2	7770	0	1473	8	19	140	0	1	0	0	0	4604	0	69.3316	0.0072	0.557675
517	1420	15549	0	0	0	0	0	12	0	0	1	0	0	0	0	0	0	99.9165	0	0.558366
518	1419	15321	0	0	0	239	0	0	0	0	0	0	0	3	0	0	0	99.9807	0	0.558372
519	1418	2	0	10641	0	4714	0	0	0	0	0	121	0	0	0	0	83	98.689	0.0001	0.557946
520	1417	0	0	15516	0	1	0	0	0	0	0	44	0	1	0	0	0	99.7108	0	0.557019
521	1416	0	0	0	2935	0	490	0	0	0	0	6361	0	0	5774	0	0	22.0116	0	0.555636
522	1415	15559	0	0	0	4	0	0	0	0	0	0	0	0	0	0	0	100	0	0.550981
523	1414	0	0	0	0	15559	0	0	0	0	4	0	0	0	0	0	0	99.9743	0	0.450687
525	792	0	3244	0	8184	0	3202	0	0	0	0	42	6	0	3	814	56	94.0776	0.1109	0.543419
526	791	0	15550	0	0	0	0	0	1	0	1	0	0	0	0	4	1	99.955	0	0.550014
527	790	0	15555	0	0	0	0	0	0	0	0	0	0	0	0	2	0	99.9871	0	0.549242
529	789	0	0	6808	0	0	0	0	56	8080	0	1	0	337	0	3	271	43.7645	0.013	0.279884
530	788	15539	0	0	0	1	0	1	0	0	1	0	2	8	4	0	0	99.8971	0	0.557381
531	787	6702	0	1	0	0	0	0	0	1	0	0	1	8847	5	0	0	43.0867	0.0003	0.557539
532	786	0	0	7323	0	0	0	0	0	0	0	1	0	8232	0	0	0	47.0751	0.0002	0.55405
533	785	0	0	0	15449	0	91	0	0	0	0	0	0	0	12	5	0	99.8907	0.0001	0.470494
535	781	0	0	0	3651	0	2	1	0	1	0	0	0	0	11902	0	0	23.4814	0.0003	0.505415
536	780	8972	0	0	0	6582	0	2	0	0	1	0	0	0	0	0	0	99.9807	0.0002	0.557355
537	779	0	14241	0	0	0	1313	0	0	0	0	0	0	0	0	2	0	99.9871	0.0002	0.557483
538	778	0	0	0	15392	0	162	0	0	2	0	0	0	0	0	1	0	99.9807	0.0001	0.557324
539	777	0	1999	0	1	0	0	0	0	0	1	0	0	0	0	13554	0	12.8576	0.0003	0.557472
540	776	0	0	0	14522	0	1	17	0	28	0	0	0	0	0	989	0	93.3535	0.0003	0.557249
541	775	0	14261	0	0	0	1289	0	2	0	0	0	0	0	0	1	0	99.9807	0.0003	0.55651
542	774	0	1	0	12825	0	2700	0	0	2	0	26	0	0	1	1	0	99.8071	0.0002	0.484026
545	773	0	2	0	6	0	15548	0	1	0	0	0	0	0	0	0	0	99.9936	0.0001	0.174438
546	772	3598	0	0	0	0	0	11952	0	0	2	0	0	0	0	5	0	23.1279	0.0002	0.234625
547	771	0	12104	0	0	0	0	0	1	0	0	0	42	0	0	3234	176	77.8042	0.0003	0.234856
548	770	0	0	15545	0	0	0	0	0	0	0	3	0	8	0	0	1	99.9229	0.0001	0.206938
551	766	15554	0	0	0	0	0	2	0	0	1	0	0	0	0	0	0	99.9807	0.0001	0.215428
552	765	168	0	1482	0	960	0	0	0	0	0	5184	2545	1681	795	0	2742	16.777	0.08	0.221518
553	764	0	0	0	15554	0	1	0	0	0	0	1	0	0	1	0	0	99.9871	0.0001	0.222004
554	763	0	15554	0	0	0	0	0	0	0	0	0	0	0	0	3	0	99.9807	0.0001	0.211225
557	670	0	15554	0	0	0	0	0	1	0	0	0	0	0	0	0	1	99.9871	0.0008	0.349054
558	669	0	172	1	8506	0	1208	5	2989	788	2	0	0	0	0	1883	0	63.5656	0.1979	0.355745
559	668	0	15548	0	0	0	1	0	3	0	0	0	0	0	0	3	1	99.955	0.0008	0.356222
560	667	0	0	0	15550	0	1	0	0	0	0	0	0	0	3	2	0	99.9679	0.0008	0.356094
561	666	0	8187	0	0	0	7240	0	111	0	17	0	0	0	0	0	0	99.1771	0.001	0.333128
562	665	0	15555	0	0	0	1	0	0	0	0	0	0	0	0	0	0	100	0.0008	0.308968
565	664	0	0	15374	0	0	0	0	1	1	0	0	0	1	0	0	179	98.83	0.0008	0.151102
566	663	14143	0	0	0	1405	0	0	0	0	0	0	2	1	2	0	0	99.9679	0.0009	0.185125
567	662	0	0	8572	0	6983	0	0	0	0	0	0	0	0	0	0	0	100	0.001	0.184172
568	661	0	0	15536	0	0	0	0	0	0	0	0	0	1	0	0	21	99.8586	0.0008	0.183749
569	660	3719	0	17	0	11817	0	1	0	0	0	1	1	0	0	0	1	99.9743	0.0013	0.16441
571	658	0	0	0	15530	0	3	21	0	0	0	1	0	0	0	3	0	99.8393	0.0008	0.282862
572	657	0	7297	0	0	0	0	1	0	0	0	0	89	0	0	8001	169	46.9049	0.0009	0.357268
573	656	0	2927	0	1	0	12241	0	185	0	200	0	0	0	4	0	0	97.4997	0.0009	0.356775
574	655	14838	0	0	0	1	0	716	0	0	2	0	1	0	0	0	0	95.3786	0.0008	0.357279
575	654	6721	0	0	0	8835	0	0	0	0	0	0	0	0	0	0	0	100	0.0008	0.355185
577	590	15548	0	0	0	1	0	0	0	0	2	0	0	1	7	0	0	99.9357	0.0008	0.0528518
578	589	0	15535	0	0	0	2	0	2	0	0	0	2	0	0	5	13	99.8586	0.0008	0.0529407
579	588	1	75	735	6103	5	515	190	0	142	2	3507	2	294	17	246	3722	47.7886	0.211	0.0529176
580	587	15557	0	0	0	0	0	1	0	0	0	0	0	1	0	0	0	99.9871	0.0008	0.0529395
581	586	0	15540	0	0	0	0	0	0	0	1	0	0	0	0	9	9	99.8779	0.0008	0.0524662
613	622	7535	0	75	0	7906	0	15	0	0	1	1	0	25	0	0	0	99.73	0.0017	0.138772
614	621	0	2967	0	7614	0	4235	3	1	0	0	1	0	0	1	735	0	95.2369	0.0761	0.137405
623	649	0	0	0	15549	0	3	0	0	0	0	4	0	0	1	1	0	99.9614	0.0009	0.135218
624	648	8766	0	940	2	290	0	31	1	61	3	0	66	5088	142	162	5	64.2669	0.0642	0.238212
625	647	0	0	15243	0	307	0	0	0	1	0	1	0	6	0	0	0	99.9486	0.0009	0.240102
626	646	0	0	0	15213	0	336	0	0	2	0	1	0	0	0	6	0	99.9422	0.0009	0.2343
627	645	0	7303	2	780	0	3491	0	115	13	0	219	5	1	74	3512	39	74.4246	0.0282	0.21299
628	644	0	7091	0	0	0	0	0	8464	0	1	0	0	0	0	1	1	45.5778	0.001	0.208554
671	743	15554	0	0	0	1	0	0	0	0	0	0	0	0	1	0	0	99.9936	0.0003	0.146762
672	742	0	5899	0	8	0	9424	0	190	0	33	0	1	0	1	0	0	98.5536	0.0006	0.148622
678	737	0	0	0	15129	0	2	1	0	2	0	1	0	0	3	417	0	97.2742	0.0003	0.170648
679	736	15556	0	0	0	0	0	0	0	0	0	0	0	0	0	0	0	100	0.0003	0.188914
680	735	6410	0	0	0	9140	0	3	0	0	1	0	0	2	0	0	0	99.9614	0.0005	0.188956
681	734	0	0	11441	0	3898	0	0	0	0	0	185	0	1	0	0	30	98.6114	0.0004	0.188089
682	733	0	0	2879	0	0	0	0	0	1	0	0	11	11	0	1	12652	18.5085	0.0007	0.179096
691	722	0	0	15546	0	2	0	0	0	0	0	1	0	1	0	0	6	99.9486	0.0003	0.287077
692	721	15530	0	0	0	2	0	1	0	0	0	0	0	22	2	0	0	99.8393	0.0003	0.340327
693	720	5628	0	3612	0	2816	0	29	0	25	0	0	0	3442	0	0	0	77.5206	0.0175	0.340527
694	719	0	0	12552	0	2998	0	1	0	2	0	1	0	1	0	0	1	99.9614	0.0011	0.320676
695	716	0	2	0	12095	0	2	3127	0	46	1	0	0	0	1	279	0	77.7921	0.0013	0.283756
696	715	0	0	0	15048	0	2	8	2	38	0	0	0	0	1	457	0	96.7472	0.0016	0.357918
697	714	15306	0	0	0	247	0	0	0	0	0	0	1	3	0	0	0	99.9743	0.001	0.360921
698	713	0	15553	0	0	0	0	0	0	0	1	0	1	0	0	1	0	99.9807	0.001	0.360937
699	712	0	0	5299	0	158	0	0	0	0	0	9669	0	1	0	0	429	35.0797	0.0011	0.360759
700	711	0	0	0	8	0	15541	0	1	0	0	4	0	0	3	0	0	99.9486	0.001	0.360554
701	710	0	0	15547	0	2	0	0	0	0	0	6	0	2	0	0	0	99.9486	0.001	0.360073
702	709	0	0	0	12699	0	0	0	0	0	0	2	0	0	3	2853	0	81.6288	0.0011	0.355417
745	755	15501	0	0	0	3	0	0	0	0	12	0	5	5	31	0	1	99.6529	0.0007	0.189888
746	754	0	15530	0	0	0	6	0	0	0	1	0	1	0	0	17	1	99.8714	0.0003	0.190115
797	1405	0	15525	0	0	0	25	0	3	0	0	0	0	0	0	5	0	99.9486	0	0.0245522
798	1404	0	0	20	11779	12	34	8	0	21	0	3463	1	1	47	144	27	76.1394	0.0014	0.0247725
799	1403	15548	0	0	0	4	0	3	0	0	0	0	1	2	0	0	0	99.9614	0	0.0247053
804	814	0	0	0	10639	0	5	2	0	332	0	1	0	2	8	4568	0	68.4194	0.0008	0.100821
805	813	14439	0	0	0	1004	0	94	0	0	19	0	0	0	0	0	0	99.2736	0.0003	0.115594
806	812	0	0	15554	0	1	0	0	0	0	0	1	0	1	0	0	0	99.9871	0.0003	0.108856
819	1401	0	3463	0	9460	0	225	0	0	0	0	2	1	0	6	2401	0	84.5096	0.2238	0.419744
820	1400	0	7596	0	3157	0	200	0	59	15	0	0	1	0	0	4527	0	70.4147	0.1272	0.543599
821	1399	0	0	0	15155	0	6	2	0	7	0	0	0	0	43	344	0	97.4545	0	0.54429
822	1398	3761	0	4	9	39	11	6850	1	1257	21	22	1315	329	1922	0	15	24.5822	0.1891	0.544652
823	1397	15500	0	0	0	13	0	0	0	0	1	0	0	43	0	0	0	99.7172	0	0.544649
824	1396	0	15455	0	0	0	3	0	0	0	1	0	0	0	0	52	47	99.3572	0	0.54286
826	1372	0	12256	0	0	0	0	0	3298	1	0	0	0	1	0	1	0	78.7813	0.0001	0.468877
827	1371	254	0	0	0	6667	0	8271	0	0	364	0	0	0	0	0	0	44.4909	0.0003	0.473866
828	1370	11049	0	3	0	1	0	1	18	0	2	0	2	4460	20	0	0	71.053	0.0016	0.475704
829	1369	0	0	0	11282	0	4269	0	0	1	0	3	0	0	1	0	0	99.9679	0.0001	0.474784
830	1368	0	7655	0	1	0	0	0	0	0	1	0	0	0	0	7895	2	49.2221	0.0004	0.473601
831	1367	0	250	1	1	0	11378	0	3864	1	61	0	0	0	0	0	0	74.7621	0.0001	0.348422
833	855	0	6581	0	0	0	0	0	0	0	0	0	13	0	0	937	8022	42.3134	0.0004	0.00402559
834	854	0	0	11844	0	71	0	0	0	1	0	3499	0	3	0	0	138	76.5942	0.0005	0.00448167
835	853	0	12903	0	16	0	2513	0	1	0	0	0	1	0	0	118	4	99.2029	0.0005	0.00484741
836	852	0	0	0	15229	0	117	0	0	0	0	71	0	0	136	2	0	98.6564	0.0003	0.00474843
839	849	0	0	0	11892	0	3563	0	0	0	0	87	0	0	12	0	0	99.3635	0.0005	0.177332
840	848	0	4138	0	0	0	6972	0	4442	1	0	0	0	0	0	2	0	71.424	0.0006	0.233824
841	847	0	10643	0	0	0	4902	0	1	0	3	0	0	0	0	2	0	99.9614	0.0005	0.234242
842	846	0	1	0	9211	0	6339	0	1	0	0	0	0	0	0	2	0	99.9807	0.0005	0.190114
858	1256	0	3103	0	0	0	8639	0	3725	1	89	0	0	0	0	0	0	75.4773	0	9.31494e-05
859	1255	0	15553	0	0	0	1	0	0	0	0	0	0	0	0	3	0	99.9807	0	9.37951e-05
863	893	0	0	11234	0	0	0	0	0	3	0	1	0	4313	0	0	3	72.2258	0.0004	0.453829
864	892	8336	0	24	0	4	0	15	0	3	1	0	0	7170	0	0	0	53.7774	0.0012	0.45566
865	891	0	0	0	10497	0	4842	0	0	0	0	11	0	0	205	0	0	98.6114	0.0004	0.455591
866	890	0	15554	0	0	0	0	0	0	0	0	0	1	0	0	0	0	99.9936	0.0003	0.455559
867	889	0	8915	0	0	0	6145	0	470	0	22	0	2	0	0	1	0	96.8177	0.0006	0.455119
868	887	0	0	0	15543	0	0	2	0	6	0	1	0	0	2	1	0	99.9229	0.0005	0.440517
869	886	1	0	3	0	15546	0	1	0	0	0	0	0	0	0	0	4	99.9679	0.0005	0.450755
870	885	0	13051	0	217	0	858	0	0	0	1	25	22	0	82	1072	226	90.8191	0.016	0.451024
873	882	248	0	3457	0	11728	0	0	0	0	0	91	0	21	8	0	2	99.2157	0.0022	0.267473
874	881	0	15552	0	0	0	1	0	0	0	1	0	0	0	0	0	1	99.9871	0.0005	0.268605
895	1253	15491	0	0	0	0	0	0	0	0	0	0	0	63	3	0	0	99.5758	0	0.000698763
896	1252	0	15229	0	2	0	292	0	0	0	3	0	0	0	0	7	24	99.7814	0.0002	0.000701649
897	1251	33	6	1850	102	213	6	4	8	43	0	3923	204	6290	958	23	1891	14.2086	0.2019	0.000701068
898	1250	15511	0	0	0	11	0	5	0	0	0	0	1	22	2	0	0	99.8071	0	0.000695969
901	1247	12543	0	0	0	2	1	2	0	0	4	0	4	97	2904	0	0	80.6454	0	0.000666239
902	1246	0	15453	0	0	0	30	0	0	0	0	0	0	0	0	25	49	99.5243	0	0.000681381
903	1245	0	5848	0	119	0	66	50	2875	1045	110	0	0	0	0	5441	1	38.785	0.0202	0.000672233
914	931	0	0	15493	0	32	0	0	0	0	0	6	0	20	0	0	6	99.7943	0.0002	0.0663881
915	930	0	5792	0	357	0	329	1	4	20	0	3	57	7	0	8511	471	41.6538	0.0036	0.0685472
916	929	0	3	0	0	0	15554	0	0	0	0	0	0	0	0	0	0	100	0.0002	0.068091
917	928	0	0	0	0	0	15550	0	0	0	0	1	0	0	5	0	0	99.9614	0.0002	0.0672512
918	927	0	4253	0	6938	0	4051	2	0	0	0	3	0	0	0	307	2	97.9815	0.1536	0.0671367
933	1244	0	8208	0	821	0	3459	0	0	0	0	1	0	0	0	3067	1	80.2725	0.0036	0.616125
934	1243	0	0	0	15512	0	0	0	0	1	0	1	0	0	42	2	0	99.7043	0	0.618814
935	1242	0	10941	0	0	0	2	0	0	0	0	0	0	0	0	4503	113	70.3323	0.0001	0.619922
936	1241	0	0	0	5765	0	1	41	0	3544	0	0	0	1	2	6202	0	37.0661	0.0001	0.615194
937	1239	0	3924	0	4333	0	56	0	0	0	0	0	29	0	2	7200	15	53.4289	0.0852	0.621543
938	1238	0	0	0	15542	0	9	1	0	0	0	2	0	0	2	2	0	99.955	0	0.623999
939	1237	10117	0	0	1	0	0	11	0	4	0	0	41	5189	195	0	0	65.0341	0	0.62784
940	1236	6226	0	1	0	9322	0	5	0	0	1	0	1	2	0	0	0	99.9422	0.0003	0.628165
941	1235	0	0	0	15188	0	357	0	0	0	0	4	0	0	5	3	0	99.9229	0	0.627581
942	1234	0	1	0	2988	0	0	3190	0	1279	0	0	2	2	1	8095	0	19.212	0.0002	0.627461
943	1233	7813	0	0	0	7416	0	315	0	0	12	0	1	1	0	0	0	97.8853	0.0003	0.628122
944	1232	15519	0	0	0	3	0	35	0	0	0	0	0	0	0	0	0	99.775	0	0.625974
951	1227	0	1541	0	4474	0	1894	1	1	1	0	30	1	0	3	7602	9	50.8389	0.0125	0.591676
952	1226	0	15551	0	0	0	7	0	0	0	0	0	0	0	0	1	0	99.9936	0	0.616892
953	1225	0	15556	0	0	0	1	0	0	0	0	0	0	0	0	2	0	99.9871	0	0.606785
956	1224	0	0	0	14827	0	600	0	2	4	0	100	0	0	21	3	0	99.1644	0.0002	0.228657
957	1223	0	14319	0	0	0	1211	0	26	0	0	0	0	0	0	1	1	99.82	0	0.5274
958	1222	0	7345	0	0	0	2	0	8210	0	0	0	0	0	0	0	0	47.2263	0	0.540954
959	1221	4503	0	7895	0	2892	0	0	2	0	0	4	0	263	0	0	0	98.2711	0.2236	0.543029
960	1220	0	729	0	0	0	6594	0	8178	0	55	0	0	0	0	0	0	47.0751	0	0.537301
961	1217	0	11615	0	7	0	3871	0	29	0	2	0	1	0	0	31	2	99.5822	0	0.506199
962	1216	0	0	0	15528	0	2	0	0	0	0	0	0	0	26	3	0	99.8136	0	0.517923
963	1215	6548	0	22	10	83	1	1384	1	123	7	3	5	7308	63	0	1	42.8305	0.0423	0.516789
965	1213	0	0	0	15552	0	1	0	0	0	0	1	0	0	2	3	0	99.9614	0	0.465435
966	1212	0	5971	0	3863	0	4184	183	17	23	51	0	0	0	0	1266	0	90.1016	0.0598	0.51291
967	1211	0	15463	0	0	0	0	0	21	0	1	0	0	0	0	74	0	99.383	0	0.511429
973	1206	1	0	6682	3	2	0	3	109	399	0	0	0	8359	0	0	0	42.9875	0.0016	0.480013
974	1205	15528	0	0	0	1	0	0	0	0	0	0	23	3	4	0	0	99.8072	0	0.515868
975	1204	0	9732	0	0	0	5823	0	1	0	0	0	0	0	0	0	1	99.9871	0	0.513953
976	1203	0	15556	0	0	0	2	0	0	0	0	0	1	0	0	0	0	99.9936	0	0.501673
977	1067	0	0	15552	0	3	0	0	0	0	0	1	0	1	0	0	2	99.9743	0.0001	0.216333
978	1066	4216	0	5909	0	505	0	5	0	11	0	0	1	4904	2	0	0	68.3469	0.0953	0.531529
979	1065	3348	0	1538	0	10553	0	0	0	0	1	0	0	119	0	0	0	99.2287	0.0101	0.532542
980	1064	0	0	0	15556	0	2	0	0	0	0	0	0	0	0	1	0	99.9936	0.0001	0.532423
981	1063	1	5863	0	0	0	644	0	4500	0	4548	0	0	0	0	2	1	41.8279	0.0004	0.53252
982	1062	0	21	0	9277	0	3594	2623	0	11	3	0	0	0	0	28	0	82.8694	0.049	0.531441
983	1061	0	0	0	11233	0	0	1	1	4308	0	1	0	0	0	14	0	72.2008	0.0003	0.531593
984	1060	0	14000	0	0	0	1534	0	23	0	0	1	0	0	0	0	0	99.8457	0.0004	0.530329
985	1059	0	2	15074	0	1	0	0	0	0	0	6	0	474	0	0	0	96.9146	0.0015	0.512892
987	1006	0	3	0	6954	0	1	0	0	0	0	1	0	0	0	8599	0	44.723	0.0003	0.379953
988	1005	0	6750	0	22	0	1145	2	28	3	0	0	0	0	0	7606	1	50.8903	0.0476	0.544763
989	1004	0	0	0	15556	0	1	0	0	0	0	1	0	0	0	1	0	99.9871	0.0003	0.545065
990	1003	0	5110	0	1	0	1921	0	4913	0	3611	0	0	0	0	3	0	45.1957	0.0005	0.545244
991	1002	10	2	8685	0	42	0	1	6	190	0	0	0	6621	0	0	1	56.1705	0.0016	0.544419
992	1001	0	0	0	15529	0	19	0	0	0	0	1	0	0	6	4	0	99.9293	0.0003	0.541815
993	1000	0	0	0	4245	0	2	2652	0	845	2	0	0	0	0	7813	0	27.2961	0.0005	0.483668
1007	1037	0	0	15533	0	19	0	0	1	0	0	1	0	3	0	0	1	99.9614	0.0003	0.445275
1008	1036	0	0	0	11171	0	6	0	0	4	0	0	11	0	6	4357	2	71.8455	0.0009	0.525564
1009	1035	0	15534	0	0	0	18	0	1	0	5	0	0	0	0	0	0	99.9614	0.0003	0.532683
1010	1034	0	15556	0	0	0	1	0	1	0	0	0	0	0	0	0	0	99.9936	0.0003	0.530141
1011	1033	0	0	14200	0	360	0	0	0	2	1	83	0	0	0	0	912	93.5853	0.0005	0.346451
1013	1032	0	10409	0	274	0	15	0	0	0	0	1	12	0	2	4750	93	68.7709	0.0172	0.522722
1014	1031	0	0	10462	0	1163	0	0	0	1	0	3780	0	3	0	0	147	74.73	0.0004	0.524399
1015	1030	0	15221	0	0	0	3	0	0	0	0	0	0	0	0	334	0	97.8532	0.0003	0.522539
1039	1055	15546	0	0	0	3	0	0	0	0	0	0	0	2	7	0	0	99.9422	0.0002	0.512375
1040	1054	0	15552	0	0	0	0	0	1	0	0	0	0	0	0	3	2	99.9614	0.0002	0.513349
1042	1053	0	0	1	6707	0	130	0	0	1	0	8522	0	0	193	1	2	43.9545	0.0003	0.512258
1043	1052	15551	0	0	0	3	0	0	0	0	1	0	0	2	0	0	1	99.9743	0.0009	0.519565
1044	1051	0	13556	0	0	0	1990	0	1	0	0	2	2	0	0	4	2	99.9293	0.0005	0.492872
1072	1198	6	0	128	0	12398	0	0	0	0	0	3015	0	0	5	0	7	80.545	0.0002	0.486593
1073	1197	0	0	0	11422	0	4128	0	0	0	0	6	0	0	0	1	0	99.955	0.0001	0.517327
1074	1196	0	2441	0	87	5	331	363	4876	41	7384	0	2	0	0	27	1	18.4085	0.014	0.520346
1075	1195	0	2	0	12926	0	2603	1	0	6	0	0	0	3	6	10	0	99.8329	0.0012	0.506069
1079	1194	13902	0	2	0	1500	0	4	0	0	0	0	2	150	0	0	0	98.9974	0.0006	0.633986
1080	1193	0	8724	0	1	0	6832	0	0	0	1	1	1	0	0	0	0	99.9807	0.0002	0.634615
1081	1192	0	0	0	15551	0	1	0	0	0	0	0	0	0	1	7	0	99.9486	0	0.636085
1082	1191	0	0	0	11604	0	3953	0	0	2	0	1	0	0	0	0	0	99.9807	0.0002	0.636085
1085	1189	0	0	0	15549	0	2	0	0	0	0	0	0	0	7	1	0	99.9486	0	0.626361
1086	1188	0	10190	5	5	0	706	0	1139	2638	0	1	1	0	0	811	64	70.09	0.1924	0.630432
1087	1187	0	0	15505	0	3	0	0	0	0	0	0	0	1	0	0	52	99.6594	0	0.627856
1088	1186	12935	0	1	0	2588	0	6	0	1	1	0	0	28	0	0	0	99.7686	0.0006	0.622531
1090	1106	15558	0	0	0	1	0	0	0	0	0	0	0	2	0	0	0	99.9871	0.0001	0.569205
1091	1105	15551	0	0	0	10	0	0	0	0	0	0	0	0	0	0	0	100	0.0001	0.570206
1092	1104	3315	5	3605	1	4725	0	55	1	142	13	9	6	3659	6	15	0	74.8923	0.0115	0.570223
1093	1103	8	0	11906	0	437	0	1	10	15	0	6	0	3173	3	0	1	79.3766	0.005	0.569236
1094	1102	8	6695	10	0	0	29	5	307	3216	3	0	1067	167	0	873	3181	43.3263	0.2971	0.553716
1111	1122	11807	0	0	0	368	0	3324	0	0	57	0	0	3	0	0	0	78.2505	0.0002	0.522814
1112	1121	15545	0	0	0	9	0	4	0	0	1	0	0	1	0	0	0	99.9614	0.0001	0.531615
1113	1120	0	2	10103	0	5161	0	12	169	54	4	11	0	1	0	0	42	98.1168	0.0041	0.45544
1129	1173	10517	0	0	0	696	0	2508	0	0	1838	0	0	2	0	0	0	72.0584	0.0001	0.643612
1130	1172	15552	0	0	0	6	0	2	0	0	0	0	0	1	0	0	0	99.9807	0	0.645073
1131	1171	0	0	9808	0	5550	1	0	4	0	0	154	0	3	0	0	38	98.7209	0.0004	0.644408
1132	1170	9301	1	34	1	1598	2	4042	3	41	363	0	4	167	2	0	2	70.2847	0.0011	0.646295
1133	1169	0	1	0	11802	0	2730	0	0	0	0	1016	0	0	0	10	0	93.4057	0.0001	0.644211
1134	1168	0	3361	0	131	0	7014	0	4837	3	178	0	1	2	1	28	1	67.5323	0.0042	0.640832
1135	1167	1	14215	0	0	0	0	0	1	0	0	0	2	0	0	377	966	91.3507	0.0006	0.634495
1136	1166	0	0	15556	0	0	0	0	0	1	0	4	0	1	0	0	1	99.955	0	0.438198
1139	1165	0	0	0	15507	0	37	1	0	2	0	4	0	0	10	2	0	99.8779	0	0.548032
1140	1164	1	145	5	6563	0	213	0	4	371	0	4596	3	5	3503	86	67	44.5123	0.0423	0.643483
1141	1163	12346	0	0	1	285	0	2923	0	0	1	0	0	0	6	0	0	81.1721	0	0.646463
1142	1162	0	3493	0	0	0	0	0	0	1	0	0	8	0	0	11986	75	22.4443	0	0.645864
1143	1161	0	103	2	7295	2	3238	134	55	93	15	4290	4	1	122	191	15	68.3805	0.0105	0.644031
1144	1160	0	1	0	15551	0	5	4	0	0	0	0	0	0	0	2	0	99.9614	0.0004	0.643597
1145	1159	0	15555	0	0	0	3	0	0	0	4	0	0	0	0	1	0	99.9679	0	0.641006
1148	1157	0	0	15384	0	42	0	0	0	1	0	1	0	128	0	0	7	99.1197	0	0.600691
1149	1156	0	28	0	11469	0	3875	3	0	4	0	4	0	1	6	172	0	98.7791	0.001	0.623932
1150	1155	11448	0	0	0	4107	0	2	0	0	0	0	0	4	0	0	0	99.9614	0.0001	0.6201
1258	1365	0	15561	0	0	0	0	0	0	0	0	0	0	0	0	1	1	99.9871	0	0.187035
1259	1364	0	0	15561	0	2	0	0	0	0	0	0	0	0	0	0	0	100	0	0.187591
1262	1361	0	1	0	13889	0	0	0	0	0	0	2	0	0	1	1668	0	89.2616	0.0001	0.426218
1263	1360	0	14823	0	0	0	225	0	511	0	0	0	1	0	0	1	2	96.6909	0	0.602476
1264	1359	0	0	3401	0	1	0	2	232	8005	0	0	0	3922	0	0	0	21.8595	0	0.603308
1265	1358	15550	0	0	0	6	0	2	0	0	0	0	3	0	0	0	0	99.9679	0	0.5799
1266	1356	1	1313	0	5992	0	179	0	1	0	0	2038	185	1	1398	1263	3190	48.101	0.1537	0.601189
1267	1355	14015	0	0	0	20	0	2	0	0	1	0	1	1520	4	0	0	90.1818	0.0002	0.601821
1268	1354	0	0	0	14672	0	6	0	0	0	0	1	0	0	0	884	0	94.3134	0	0.601284
1269	1353	10	1	0	1602	23	103	3983	438	5622	3735	0	0	0	0	44	0	11.1754	0.119	0.601294
1270	1352	0	15561	0	0	0	0	0	0	0	0	0	1	0	0	1	0	99.9871	0	0.597137
1272	1350	5620	0	250	0	189	0	2758	276	5242	68	0	0	1157	0	0	0	38.9396	0.1267	0.60017
1273	1349	0	15562	0	0	0	0	0	0	0	0	0	0	0	0	0	0	100	0	0.60187
1274	1348	0	15559	0	0	0	0	0	0	0	0	0	1	0	0	2	1	99.9743	0	0.60184
1275	1347	0	2001	0	4426	0	5233	2	51	253	2	0	1	0	2	3588	3	74.9261	0.02	0.601141
1278	1295	4	11	0	3603	0	151	4212	90	7111	48	0	0	5	4	323	0	24.2193	0.0035	0.443866
1279	1294	0	0	0	15543	0	19	0	0	0	0	0	0	0	0	1	0	99.9936	0	0.56652
1280	1293	0	0	0	13259	0	2299	0	0	0	0	1	0	0	1	0	0	99.9871	0	0.596182
1281	1292	0	10935	0	1	0	4621	0	0	0	0	0	0	0	0	0	0	100	0.0002	0.599531
1282	1291	0	0	0	12018	0	2	0	0	1	0	0	1	0	3541	0	0	77.2345	0.0001	0.599417
1283	1290	0	10804	0	0	0	1	0	0	0	0	0	0	0	0	4754	4	69.4275	0	0.599273
1297	1310	0	11241	0	0	0	4	0	37	4	0	0	0	0	0	4271	2	72.2733	0.0004	0.259385
1298	1308	0	0	0	9170	0	4974	0	0	0	0	9	0	0	1408	1	0	90.8881	0.0001	0.122898
1299	1307	0	1	0	3689	0	0	11	0	154	0	0	0	0	0	11702	0	23.7192	0.0001	0.201347
1300	1306	0	15560	0	0	0	1	0	0	0	0	0	0	0	0	2	0	99.9871	0	0.247812
1312	1328	11567	0	0	0	6	0	0	0	0	0	0	177	678	3135	0	0	74.3623	0.0001	0.614568
1313	1327	0	15489	0	0	0	27	0	5	0	0	0	0	0	0	37	5	99.698	0	0.616808
1316	1324	0	15539	0	0	0	16	0	0	0	1	0	0	0	0	2	3	99.9614	0	0.618942
1317	1323	0	14782	0	0	0	675	0	90	0	1	0	0	0	0	11	4	99.3189	0.0001	0.61906
1318	1322	0	0	10627	0	4935	0	0	0	1	0	0	0	0	0	0	0	99.9936	0	0.406601
1334	1345	0	11672	0	0	0	162	0	190	0	3537	0	0	0	0	1	0	76.0442	0	0.58496
1335	1344	54	11	5801	1124	304	3193	26	154	228	11	854	12	158	49	12	3571	67.3885	0.3661	0.587239
1336	1343	11748	0	0	0	30	0	3728	0	19	38	0	0	0	0	0	0	75.6795	0.0018	0.587147
1375	1388	0	0	12131	0	3430	0	0	1	0	0	1	0	0	0	0	0	99.9871	0	0.550591
1376	1387	0	0	0	15558	0	1	0	0	0	0	1	0	0	0	3	0	99.9743	0	0.609908
1377	1386	0	11460	2	5	0	3979	0	80	0	7	0	0	0	0	28	1	99.2546	0.0007	0.61818
1378	1385	0	0	15519	0	14	0	0	0	0	0	0	0	29	0	0	0	99.8136	0	0.600089
1379	1384	0	0	0	15528	0	4	0	0	0	0	3	0	0	26	0	0	99.8136	0	0.535597
1455	1475	15524	0	0	0	1	0	0	0	0	1	0	1	36	1	0	0	99.7494	0	0.94345
1456	1474	15561	0	0	0	0	0	0	0	0	0	0	1	2	0	0	0	99.9807	0	0.947483
1457	1473	0	15541	0	0	0	1	0	0	0	1	0	0	0	0	16	5	99.8586	0	0.944847
1459	1472	0	0	15172	0	385	0	0	0	0	0	1	0	4	0	0	1	99.9614	0	0.937393
1460	1471	0	15553	0	0	0	4	0	1	0	1	0	0	0	0	0	5	99.955	0	0.947366
1461	1470	15538	0	0	9	6	0	2	0	0	1	0	0	4	3	0	0	99.9357	0.0041	0.947101
1462	1469	0	0	15554	0	5	0	0	0	0	0	0	0	3	0	0	2	99.9679	0	0.844674
1485	1495	0	13385	0	0	0	1649	0	509	0	21	0	0	0	0	0	0	96.5947	0	0.492647
1486	1494	3	0	12690	0	18	0	0	10	304	0	2	2	2529	1	1	4	81.6692	0.0001	0.510972
1487	1493	0	0	0	15533	0	2	4	0	1	0	1	0	0	1	22	0	99.8137	0	0.506844
Base pair counts in the table are based on an alignment of all unique sequences of (+)RNA5. Base pairs i-j correspond to secondary structure of (+)RNA5 predicted from data obtained in 37OC (Figure S5 and Figure 1). Canonical pairs are to the left of the vertical line separating the UG and GA columns. % Canonical BP column shows occurence possibility in percentage of canonical BP including GU or U…
